# Supplementary material for: AmyloGram reveals amyloidogenic potential in stroke thrombus proteomes
Source: Biochem J. 2025 Nov 17;482(22):1689–706. doi: 10.1042/BCJ20253317 (PMC12751076; doi:10.1042/BCJ20253317)
Supplement: Online supplementary table 2 [file bcj-482-22-BCJ20253317-s002.xlsx]

## Sheet: UP000005640_Amylogram_results_2
Name	Probability	Length	source_file
tr|A0A087WZT3|A0A087WZT3_HUMAN	0.463623	44	group_1.smaller_source
sp|A0A087X1C5|CP2D7_HUMAN	0.883629	515	group_1.smaller_source
tr|A0A087X296|A0A087X296_HUMAN	0.922155	551	group_1.smaller_source
tr|A0A0A0MQV1|A0A0A0MQV1_HUMAN	0.881127	278	group_1.smaller_source
tr|A0A0A0MRG2|A0A0A0MRG2_HUMAN	0.955704	660	group_1.smaller_source
tr|A0A0A0MSN4|A0A0A0MSN4_HUMAN	0.879444	1242	group_1.smaller_source
tr|A0A0B4J1S7|A0A0B4J1S7_HUMAN	0.859468	807	group_1.smaller_source
sp|A0A0B4J2F0|PIOS1_HUMAN	0.773279	54	group_1.smaller_source
tr|A0A0C4DFN3|A0A0C4DFN3_HUMAN	0.898761	313	group_1.smaller_source
tr|A0A0C4DG85|A0A0C4DG85_HUMAN	0.817062	374	group_1.smaller_source
sp|A0JLT2|MED19_HUMAN	0.636612	244	group_10.smaller_source
sp|A0JNW5|BLT3B_HUMAN	0.881187	1464	group_10.smaller_source
sp|A0JP26|POTB3_HUMAN	0.889817	581	group_10.smaller_source
sp|A0M8Q6|IGLC7_HUMAN	0.649051	106	group_10.smaller_source
sp|A0MZ66|SHOT1_HUMAN	0.713709	631	group_10.smaller_source
sp|A0PJK1|SC5AA_HUMAN	0.889817	596	group_10.smaller_source
sp|A0PJY2|FEZF1_HUMAN	0.634897	475	group_10.smaller_source
sp|A0PK00|T120B_HUMAN	0.862682	339	group_10.smaller_source
sp|A0PK11|CLRN2_HUMAN	0.80718	232	group_10.smaller_source
sp|A1A4S6|RHG10_HUMAN	0.889817	786	group_10.smaller_source
sp|O43752|STX6_HUMAN	0.862682	255	group_100.smaller_source
sp|O43759|SNG1_HUMAN	0.914025	233	group_100.smaller_source
sp|O43760|SNG2_HUMAN	0.859468	224	group_100.smaller_source
sp|O43761|SNG3_HUMAN	0.819498	229	group_100.smaller_source
sp|O43763|TLX2_HUMAN	0.699039	284	group_100.smaller_source
sp|O43765|SGTA_HUMAN	0.759659	313	group_100.smaller_source
sp|O43766|LIAS_HUMAN	0.822899	372	group_100.smaller_source
sp|O43768|ENSA_HUMAN	0.425104	121	group_100.smaller_source
sp|O43772|MCAT_HUMAN	0.779719	301	group_100.smaller_source
sp|O43776|SYNC_HUMAN	0.879444	548	group_100.smaller_source
sp|Q8WXE1|ATRIP_HUMAN	0.889817	791	group_1000.smaller_source
sp|Q8WXE9|STON2_HUMAN	0.888049	905	group_1000.smaller_source
sp|Q8WXF0|SRS12_HUMAN	0.773881	261	group_1000.smaller_source
sp|Q8WXF1|PSPC1_HUMAN	0.701326	523	group_1000.smaller_source
sp|Q8WXF3|REL3_HUMAN	0.69826	142	group_1000.smaller_source
sp|Q8WXF7|ATLA1_HUMAN	0.888715	558	group_1000.smaller_source
sp|Q8WXF8|DEDD2_HUMAN	0.889817	326	group_1000.smaller_source
sp|Q8WXG1|RSAD2_HUMAN	0.820583	361	group_1000.smaller_source
sp|Q8WXG6|MADD_HUMAN	0.883629	1647	group_1000.smaller_source
sp|Q8WXG8|S100Z_HUMAN	0.821264	99	group_1000.smaller_source
sp|Q8WXG9|AGRV1_HUMAN	0.917586	6306	group_1001.smaller_source
sp|Q8WXH0|SYNE2_HUMAN	0.914775	6885	group_1001.smaller_source
sp|Q8WXH2|JPH3_HUMAN	0.81134	748	group_1001.smaller_source
sp|Q8WXH4|ASB11_HUMAN	0.889817	323	group_1001.smaller_source
sp|Q8WXH5|SOCS4_HUMAN	0.764327	440	group_1001.smaller_source
sp|Q8WXH6|RB40A_HUMAN	0.862682	277	group_1001.smaller_source
sp|Q8WXI2|CNKR2_HUMAN	0.862848	1034	group_1001.smaller_source
sp|Q8WXI3|ASB10_HUMAN	0.889817	467	group_1001.smaller_source
sp|Q8WXI4|ACO11_HUMAN	0.820583	607	group_1001.smaller_source
sp|Q8WXI7|MUC16_HUMAN	0.917586	14507	group_1001.smaller_source
sp|Q8WXI8|CLC4D_HUMAN	0.830159	215	group_1002.smaller_source
sp|Q8WXI9|P66B_HUMAN	0.850756	593	group_1002.smaller_source
sp|Q8WXK1|ASB15_HUMAN	0.889817	588	group_1002.smaller_source
sp|Q8WXK3|ASB13_HUMAN	0.856455	278	group_1002.smaller_source
sp|Q8WXK4|ASB12_HUMAN	0.889817	309	group_1002.smaller_source
sp|Q8WXR4|MYO3B_HUMAN	0.932174	1341	group_1002.smaller_source
sp|Q8WXS3|BAALC_HUMAN	0.731625	145	group_1002.smaller_source
sp|Q8WXS5|CCG8_HUMAN	0.889817	425	group_1002.smaller_source
sp|Q8WXS8|ATS14_HUMAN	0.885825	1223	group_1002.smaller_source
sp|Q8WXU2|DAAF4_HUMAN	0.782046	420	group_1002.smaller_source
sp|Q8WXW3|PIBF1_HUMAN	0.862682	757	group_1003.smaller_source
sp|Q8WXX0|DYH7_HUMAN	0.888715	4024	group_1003.smaller_source
sp|Q8WXX5|DNJC9_HUMAN	0.801842	260	group_1003.smaller_source
sp|Q8WXX7|AUTS2_HUMAN	0.862682	1259	group_1003.smaller_source
sp|Q8WY07|CTR3_HUMAN	0.917586	619	group_1003.smaller_source
sp|Q8WY21|SORC1_HUMAN	0.890172	1168	group_1003.smaller_source
sp|Q8WY36|BBX_HUMAN	0.75461	941	group_1003.smaller_source
sp|Q8WY41|NANO1_HUMAN	0.703665	292	group_1003.smaller_source
sp|Q8WY54|PPM1E_HUMAN	0.888049	755	group_1003.smaller_source
sp|Q8WY64|MYLIP_HUMAN	0.888049	445	group_1003.smaller_source
sp|Q8WY91|THAP4_HUMAN	0.862682	577	group_1004.smaller_source
sp|Q8WY98|TM234_HUMAN	0.89492	164	group_1004.smaller_source
sp|Q8WYA0|IFT81_HUMAN	0.791495	676	group_1004.smaller_source
sp|Q8WYA1|BMAL2_HUMAN	0.839845	636	group_1004.smaller_source
sp|Q8WYA6|CTBL1_HUMAN	0.889817	563	group_1004.smaller_source
sp|Q8WYB5|KAT6B_HUMAN	0.856114	2073	group_1004.smaller_source
sp|Q8WYH8|ING5_HUMAN	0.762764	240	group_1004.smaller_source
sp|Q8WYJ6|SEPT1_HUMAN	0.814588	372	group_1004.smaller_source
sp|Q8WYK0|ACO12_HUMAN	0.886428	555	group_1004.smaller_source
sp|Q8WYK2|JDP2_HUMAN	0.665628	163	group_1004.smaller_source
sp|Q8WYL5|SSH1_HUMAN	0.839845	1049	group_1005.smaller_source
sp|Q8WYN0|ATG4A_HUMAN	0.862682	398	group_1005.smaller_source
sp|Q8WYP3|RIN2_HUMAN	0.940087	895	group_1005.smaller_source
sp|Q8WYP5|ELYS_HUMAN	0.922155	2266	group_1005.smaller_source
sp|Q8WYQ3|CHC10_HUMAN	0.534652	142	group_1005.smaller_source
sp|Q8WYQ5|DGCR8_HUMAN	0.882267	773	group_1005.smaller_source
sp|Q8WYR1|PI3R5_HUMAN	0.887607	880	group_1005.smaller_source
sp|Q8WYR4|RSPH1_HUMAN	0.699039	309	group_1005.smaller_source
sp|Q8WZ04|TOMT_HUMAN	0.866119	291	group_1005.smaller_source
sp|Q8WZ19|BACD1_HUMAN	0.914025	329	group_1005.smaller_source
sp|Q8WZ42|TITIN_HUMAN	0.917586	34350	group_1006.smaller_source
sp|Q8WZ55|BSND_HUMAN	0.735603	320	group_1006.smaller_source
sp|Q8WZ59|TM190_HUMAN	0.743919	177	group_1006.smaller_source
sp|Q8WZ73|RFFL_HUMAN	0.784244	363	group_1006.smaller_source
sp|Q8WZ74|CTTB2_HUMAN	0.889817	1663	group_1006.smaller_source
sp|Q8WZ75|ROBO4_HUMAN	0.877625	1007	group_1006.smaller_source
sp|Q8WZ82|OVCA2_HUMAN	0.800449	227	group_1006.smaller_source
sp|Q8WZA1|PMGT1_HUMAN	0.889817	660	group_1006.smaller_source
sp|Q8WZA2|RPGF4_HUMAN	0.917586	1011	group_1006.smaller_source
sp|Q8WZA9|IRGQ_HUMAN	0.80301	623	group_1006.smaller_source
sp|Q92185|SIA8A_HUMAN	0.805663	356	group_1007.smaller_source
sp|Q92186|SIA8B_HUMAN	0.888049	375	group_1007.smaller_source
sp|Q92187|SIA8D_HUMAN	0.888049	359	group_1007.smaller_source
sp|Q92466|DDB2_HUMAN	0.850756	427	group_1007.smaller_source
sp|Q92478|CLC2B_HUMAN	0.866119	149	group_1007.smaller_source
sp|Q92481|AP2B_HUMAN	0.7637	460	group_1007.smaller_source
sp|Q92482|AQP3_HUMAN	0.766875	292	group_1007.smaller_source
sp|Q92484|ASM3A_HUMAN	0.917586	453	group_1007.smaller_source
sp|Q92485|ASM3B_HUMAN	0.832041	455	group_1007.smaller_source
sp|Q92496|FHR4_HUMAN	0.889817	578	group_1007.smaller_source
sp|Q92499|DDX1_HUMAN	0.885825	740	group_1008.smaller_source
sp|Q92502|STAR8_HUMAN	0.853291	1023	group_1008.smaller_source
sp|Q92503|S14L1_HUMAN	0.84877	715	group_1008.smaller_source
sp|Q92504|S39A7_HUMAN	0.889817	469	group_1008.smaller_source
sp|Q92506|DHB8_HUMAN	0.87713	261	group_1008.smaller_source
sp|Q92508|PIEZ1_HUMAN	0.889817	2521	group_1008.smaller_source
sp|Q92519|TRIB2_HUMAN	0.777878	343	group_1008.smaller_source
sp|Q92520|FAM3C_HUMAN	0.767705	227	group_1008.smaller_source
sp|Q92521|PIGB_HUMAN	0.902331	554	group_1008.smaller_source
sp|Q92522|H1X_HUMAN	0.862682	213	group_1008.smaller_source
sp|Q92523|CPT1B_HUMAN	0.811999	772	group_1009.smaller_source
sp|Q92526|TCPW_HUMAN	0.862682	530	group_1009.smaller_source
sp|Q92529|SHC3_HUMAN	0.822899	594	group_1009.smaller_source
sp|Q92530|PSMF1_HUMAN	0.83427	271	group_1009.smaller_source
sp|Q92535|PIGC_HUMAN	0.862682	297	group_1009.smaller_source
sp|Q92536|YLAT2_HUMAN	0.881187	515	group_1009.smaller_source
sp|Q92537|SUSD6_HUMAN	0.889817	303	group_1009.smaller_source
sp|Q92538|GBF1_HUMAN	0.881127	1860	group_1009.smaller_source
sp|Q92539|LPIN2_HUMAN	0.850756	896	group_1009.smaller_source
sp|Q92540|SMG7_HUMAN	0.862682	1137	group_1009.smaller_source
sp|O43781|DYRK3_HUMAN	0.955704	588	group_101.smaller_source
sp|O43790|KRT86_HUMAN	0.777878	486	group_101.smaller_source
sp|O43791|SPOP_HUMAN	0.856455	374	group_101.smaller_source
sp|O43795|MYO1B_HUMAN	0.845117	1136	group_101.smaller_source
sp|O43805|SSNA1_HUMAN	0.699039	119	group_101.smaller_source
sp|O43808|PM34_HUMAN	0.889817	307	group_101.smaller_source
sp|O43809|CPSF5_HUMAN	0.786028	227	group_101.smaller_source
sp|O43813|LANC1_HUMAN	0.799491	399	group_101.smaller_source
sp|O43815|STRN_HUMAN	0.845567	780	group_101.smaller_source
sp|O43818|U3IP2_HUMAN	0.88338	475	group_101.smaller_source
sp|Q92541|RTF1_HUMAN	0.7515	710	group_1010.smaller_source
sp|Q92542|NICA_HUMAN	0.917586	709	group_1010.smaller_source
sp|Q92543|SNX19_HUMAN	0.914025	992	group_1010.smaller_source
sp|Q92544|TM9S4_HUMAN	0.914574	642	group_1010.smaller_source
sp|Q92545|TM131_HUMAN	0.888049	1883	group_1010.smaller_source
sp|Q92546|RGP1_HUMAN	0.669031	391	group_1010.smaller_source
sp|Q92547|TOPB1_HUMAN	0.866996	1522	group_1010.smaller_source
sp|Q92551|IP6K1_HUMAN	0.888049	441	group_1010.smaller_source
sp|Q92552|RT27_HUMAN	0.776676	414	group_1010.smaller_source
sp|Q92556|ELMO1_HUMAN	0.797423	727	group_1010.smaller_source
sp|Q92558|WASF1_HUMAN	0.676367	559	group_1011.smaller_source
sp|Q92560|BAP1_HUMAN	0.917586	729	group_1011.smaller_source
sp|Q92562|FIG4_HUMAN	0.915677	907	group_1011.smaller_source
sp|Q92563|TICN2_HUMAN	0.764338	424	group_1011.smaller_source
sp|Q92564|DCNL4_HUMAN	0.774189	292	group_1011.smaller_source
sp|Q92565|RPGF5_HUMAN	0.889817	580	group_1011.smaller_source
sp|Q92567|F168A_HUMAN	0.749934	244	group_1011.smaller_source
sp|Q92569|P55G_HUMAN	0.826395	461	group_1011.smaller_source
sp|Q92570|NR4A3_HUMAN	0.862682	626	group_1011.smaller_source
sp|Q92572|AP3S1_HUMAN	0.838393	193	group_1011.smaller_source
sp|Q92574|TSC1_HUMAN	0.881127	1164	group_1012.smaller_source
sp|Q92575|UBXN4_HUMAN	0.859468	508	group_1012.smaller_source
sp|Q92581|SL9A6_HUMAN	0.940087	701	group_1012.smaller_source
sp|Q92583|CCL17_HUMAN	0.866119	94	group_1012.smaller_source
sp|Q92585|MAML1_HUMAN	0.855524	1016	group_1012.smaller_source
sp|Q92597|NDRG1_HUMAN	0.717609	394	group_1012.smaller_source
sp|Q92598|HS105_HUMAN	0.818213	858	group_1012.smaller_source
sp|Q92599|SEPT8_HUMAN	0.810156	483	group_1012.smaller_source
sp|Q92600|CNOT9_HUMAN	0.883629	299	group_1012.smaller_source
sp|Q92604|LGAT1_HUMAN	0.839845	370	group_1012.smaller_source
sp|Q92608|DOCK2_HUMAN	0.902331	1830	group_1013.smaller_source
sp|Q92609|TBCD5_HUMAN	0.888049	795	group_1013.smaller_source
sp|Q92611|EDEM1_HUMAN	0.872336	657	group_1013.smaller_source
sp|Q92613|JADE3_HUMAN	0.83058	823	group_1013.smaller_source
sp|Q92614|MY18A_HUMAN	0.917586	2054	group_1013.smaller_source
sp|Q92615|LAR4B_HUMAN	0.889817	738	group_1013.smaller_source
sp|Q92616|GCN1_HUMAN	0.917586	2671	group_1013.smaller_source
sp|Q92618|ZN516_HUMAN	0.771031	1163	group_1013.smaller_source
sp|Q92619|HMHA1_HUMAN	0.889817	1136	group_1013.smaller_source
sp|Q92620|PRP16_HUMAN	0.883137	1227	group_1013.smaller_source
sp|Q92621|NU205_HUMAN	0.915677	2012	group_1014.smaller_source
sp|Q92622|RUBIC_HUMAN	0.819498	972	group_1014.smaller_source
sp|Q92624|APBP2_HUMAN	0.811999	585	group_1014.smaller_source
sp|Q92625|ANS1A_HUMAN	0.917586	1134	group_1014.smaller_source
sp|Q92626|PXDN_HUMAN	0.862682	1479	group_1014.smaller_source
sp|Q92629|SGCD_HUMAN	0.777878	289	group_1014.smaller_source
sp|Q92630|DYRK2_HUMAN	0.882267	601	group_1014.smaller_source
sp|Q92633|LPAR1_HUMAN	0.914574	364	group_1014.smaller_source
sp|Q92636|FAN_HUMAN	0.883137	917	group_1014.smaller_source
sp|Q92637|FCGRB_HUMAN	0.914775	280	group_1014.smaller_source
sp|Q92643|GPI8_HUMAN	0.914775	395	group_1015.smaller_source
sp|Q92665|RT31_HUMAN	0.694832	395	group_1015.smaller_source
sp|Q92667|AKAP1_HUMAN	0.898761	903	group_1015.smaller_source
sp|Q92673|SORL_HUMAN	0.887343	2214	group_1015.smaller_source
sp|Q92674|CENPI_HUMAN	0.915677	756	group_1015.smaller_source
sp|Q92681|RSCA1_HUMAN	0.850756	617	group_1015.smaller_source
sp|Q92685|ALG3_HUMAN	0.888049	438	group_1015.smaller_source
sp|Q92686|NEUG_HUMAN	0.699039	78	group_1015.smaller_source
sp|Q92688|AN32B_HUMAN	0.821551	251	group_1015.smaller_source
sp|Q92692|NECT2_HUMAN	0.800449	538	group_1015.smaller_source
sp|Q92696|PGTA_HUMAN	0.866119	567	group_1016.smaller_source
sp|Q92698|RAD54_HUMAN	0.888715	747	group_1016.smaller_source
sp|Q92729|PTPRU_HUMAN	0.917586	1446	group_1016.smaller_source
sp|Q92730|RND1_HUMAN	0.821551	232	group_1016.smaller_source
sp|Q92731|ESR2_HUMAN	0.917586	530	group_1016.smaller_source
sp|Q92733|PRCC_HUMAN	0.888715	491	group_1016.smaller_source
sp|Q92734|TFG_HUMAN	0.790587	400	group_1016.smaller_source
sp|Q92736|RYR2_HUMAN	0.917586	4967	group_1016.smaller_source
sp|Q92737|RSLAA_HUMAN	0.77572	203	group_1016.smaller_source
sp|Q92738|US6NL_HUMAN	0.830951	828	group_1016.smaller_source
sp|Q92743|HTRA1_HUMAN	0.88338	480	group_1017.smaller_source
sp|Q92748|THRSP_HUMAN	0.800449	146	group_1017.smaller_source
sp|Q92750|TAF4B_HUMAN	0.885825	862	group_1017.smaller_source
sp|Q92752|TENR_HUMAN	0.917586	1358	group_1017.smaller_source
sp|Q92753|RORB_HUMAN	0.839845	470	group_1017.smaller_source
sp|Q92754|AP2C_HUMAN	0.7637	450	group_1017.smaller_source
sp|Q92759|TF2H4_HUMAN	0.862848	462	group_1017.smaller_source
sp|Q92764|KRT35_HUMAN	0.917586	455	group_1017.smaller_source
sp|Q92765|SFRP3_HUMAN	0.870777	325	group_1017.smaller_source
sp|Q92766|RREB1_HUMAN	0.87713	1687	group_1017.smaller_source
sp|Q92769|HDAC2_HUMAN	0.856114	488	group_1018.smaller_source
sp|Q92772|CDKL2_HUMAN	0.869243	493	group_1018.smaller_source
sp|Q92777|SYN2_HUMAN	0.862682	582	group_1018.smaller_source
sp|Q92781|RDH5_HUMAN	0.883629	318	group_1018.smaller_source
sp|Q92782|DPF1_HUMAN	0.749934	387	group_1018.smaller_source
sp|Q92783|STAM1_HUMAN	0.825117	540	group_1018.smaller_source
sp|Q92784|DPF3_HUMAN	0.797423	378	group_1018.smaller_source
sp|Q92785|REQU_HUMAN	0.706865	391	group_1018.smaller_source
sp|Q92786|PROX1_HUMAN	0.875882	737	group_1018.smaller_source
sp|Q92791|SC65_HUMAN	0.8567	437	group_1018.smaller_source
sp|Q92793|CBP_HUMAN	0.874006	2442	group_1019.smaller_source
sp|Q92794|KAT6A_HUMAN	0.855524	2004	group_1019.smaller_source
sp|Q92796|DLG3_HUMAN	0.888715	817	group_1019.smaller_source
sp|Q92797|SYMPK_HUMAN	0.917586	1274	group_1019.smaller_source
sp|Q92800|EZH1_HUMAN	0.830783	747	group_1019.smaller_source
sp|Q92802|N42L2_HUMAN	0.814588	583	group_1019.smaller_source
sp|Q92804|RBP56_HUMAN	0.798102	592	group_1019.smaller_source
sp|Q92805|GOGA1_HUMAN	0.889817	767	group_1019.smaller_source
sp|Q92806|KCNJ9_HUMAN	0.895914	393	group_1019.smaller_source
sp|Q92813|IOD2_HUMAN	0.889817	273	group_1019.smaller_source
sp|O43819|SCO2_HUMAN	0.890172	266	group_102.smaller_source
sp|O43820|HYAL3_HUMAN	0.811033	417	group_102.smaller_source
sp|O43822|CF410_HUMAN	0.713709	256	group_102.smaller_source
sp|O43823|AKAP8_HUMAN	0.786028	692	group_102.smaller_source
sp|O43825|B3GT2_HUMAN	0.845225	422	group_102.smaller_source
sp|O43826|G6PT1_HUMAN	0.862682	429	group_102.smaller_source
sp|O43827|ANGL7_HUMAN	0.851828	346	group_102.smaller_source
sp|O43829|ZBT14_HUMAN	0.873459	449	group_102.smaller_source
sp|O43837|IDH3B_HUMAN	0.914025	385	group_102.smaller_source
sp|O43847|NRDC_HUMAN	0.917586	1151	group_102.smaller_source
sp|Q92817|EVPL_HUMAN	0.862682	2033	group_1020.smaller_source
sp|Q92819|HYAS2_HUMAN	0.902331	552	group_1020.smaller_source
sp|Q92820|GGH_HUMAN	0.889817	318	group_1020.smaller_source
sp|Q92823|NRCAM_HUMAN	0.888319	1304	group_1020.smaller_source
sp|Q92824|PCSK5_HUMAN	0.911293	1860	group_1020.smaller_source
sp|Q92826|HXB13_HUMAN	0.76382	284	group_1020.smaller_source
sp|Q92830|KAT2A_HUMAN	0.856455	837	group_1020.smaller_source
sp|Q92831|KAT2B_HUMAN	0.862682	832	group_1020.smaller_source
sp|Q92832|NELL1_HUMAN	0.806007	810	group_1020.smaller_source
sp|Q92833|JARD2_HUMAN	0.890172	1246	group_1020.smaller_source
sp|Q92834|RPGR_HUMAN	0.78778	1020	group_1021.smaller_source
sp|Q92835|SHIP1_HUMAN	0.843957	1189	group_1021.smaller_source
sp|Q92837|FRAT1_HUMAN	0.862682	279	group_1021.smaller_source
sp|Q92838|EDA_HUMAN	0.917586	391	group_1021.smaller_source
sp|Q92839|HYAS1_HUMAN	0.881127	578	group_1021.smaller_source
sp|Q92841|DDX17_HUMAN	0.810156	729	group_1021.smaller_source
sp|Q92843|B2CL2_HUMAN	0.746646	193	group_1021.smaller_source
sp|Q92844|TANK_HUMAN	0.862682	425	group_1021.smaller_source
sp|Q92845|KIFA3_HUMAN	0.866119	792	group_1021.smaller_source
sp|Q92847|GHSR_HUMAN	0.914775	366	group_1021.smaller_source
sp|Q92851|CASPA_HUMAN	0.794391	521	group_1022.smaller_source
sp|Q92854|SEM4D_HUMAN	0.862682	862	group_1022.smaller_source
sp|Q92858|ATOH1_HUMAN	0.875486	354	group_1022.smaller_source
sp|Q92859|NEO1_HUMAN	0.912356	1461	group_1022.smaller_source
sp|Q92870|APBB2_HUMAN	0.862682	758	group_1022.smaller_source
sp|Q92871|PMM1_HUMAN	0.864403	262	group_1022.smaller_source
sp|Q92874|DNSL2_HUMAN	0.833013	299	group_1022.smaller_source
sp|Q92876|KLK6_HUMAN	0.798767	244	group_1022.smaller_source
sp|Q92878|RAD50_HUMAN	0.862682	1312	group_1022.smaller_source
sp|Q92879|CELF1_HUMAN	0.914025	486	group_1022.smaller_source
sp|Q92882|OSTF1_HUMAN	0.878913	214	group_1023.smaller_source
sp|Q92886|NGN1_HUMAN	0.662847	237	group_1023.smaller_source
sp|Q92887|MRP2_HUMAN	0.914775	1545	group_1023.smaller_source
sp|Q92888|ARHG1_HUMAN	0.866996	912	group_1023.smaller_source
sp|Q92889|XPF_HUMAN	0.862682	916	group_1023.smaller_source
sp|Q92890|UFD1_HUMAN	0.862682	307	group_1023.smaller_source
sp|Q92896|GSLG1_HUMAN	0.888715	1179	group_1023.smaller_source
sp|Q92900|RENT1_HUMAN	0.888049	1129	group_1023.smaller_source
sp|Q92901|RL3L_HUMAN	0.748473	407	group_1023.smaller_source
sp|Q92902|HPS1_HUMAN	0.862682	700	group_1023.smaller_source
sp|Q92903|CDS1_HUMAN	0.889817	461	group_1024.smaller_source
sp|Q92904|DAZL_HUMAN	0.793267	295	group_1024.smaller_source
sp|Q92905|CSN5_HUMAN	0.845225	334	group_1024.smaller_source
sp|Q92908|GATA6_HUMAN	0.914775	595	group_1024.smaller_source
sp|Q92911|SC5A5_HUMAN	0.888715	643	group_1024.smaller_source
sp|Q92913|FGF13_HUMAN	0.746786	245	group_1024.smaller_source
sp|Q92915|FGF14_HUMAN	0.801542	247	group_1024.smaller_source
sp|Q92917|GPKOW_HUMAN	0.711374	476	group_1024.smaller_source
sp|Q92918|M4K1_HUMAN	0.850756	833	group_1024.smaller_source
sp|Q92922|SMRC1_HUMAN	0.850756	1105	group_1024.smaller_source
sp|Q92925|SMRD2_HUMAN	0.845117	531	group_1025.smaller_source
sp|Q92930|RAB8B_HUMAN	0.737189	207	group_1025.smaller_source
sp|Q92932|PTPR2_HUMAN	0.819498	1015	group_1025.smaller_source
sp|Q92934|BAD_HUMAN	0.666739	168	group_1025.smaller_source
sp|Q92935|EXTL1_HUMAN	0.888049	676	group_1025.smaller_source
sp|Q92945|FUBP2_HUMAN	0.623107	711	group_1025.smaller_source
sp|Q92947|GCDH_HUMAN	0.756808	438	group_1025.smaller_source
sp|Q92949|FOXJ1_HUMAN	0.7515	421	group_1025.smaller_source
sp|Q92952|KCNN1_HUMAN	0.889817	543	group_1025.smaller_source
sp|Q92953|KCNB2_HUMAN	0.862682	911	group_1025.smaller_source
sp|Q92954|PRG4_HUMAN	0.887343	1404	group_1026.smaller_source
sp|Q92956|TNR14_HUMAN	0.863927	283	group_1026.smaller_source
sp|Q92959|SO2A1_HUMAN	0.888715	643	group_1026.smaller_source
sp|Q92963|RIT1_HUMAN	0.868903	219	group_1026.smaller_source
sp|Q92966|SNPC3_HUMAN	0.887343	411	group_1026.smaller_source
sp|Q92968|PEX13_HUMAN	0.888319	403	group_1026.smaller_source
sp|Q92973|TNPO1_HUMAN	0.915677	898	group_1026.smaller_source
sp|Q92974|ARHG2_HUMAN	0.914775	986	group_1026.smaller_source
sp|Q92979|NEP1_HUMAN	0.845117	244	group_1026.smaller_source
sp|Q92982|NINJ1_HUMAN	0.889817	152	group_1026.smaller_source
sp|Q92985|IRF7_HUMAN	0.830783	503	group_1027.smaller_source
sp|Q92988|DLX4_HUMAN	0.940087	240	group_1027.smaller_source
sp|Q92989|CLP1_HUMAN	0.820583	425	group_1027.smaller_source
sp|Q92990|GLMN_HUMAN	0.898761	594	group_1027.smaller_source
sp|Q92993|KAT5_HUMAN	0.784179	513	group_1027.smaller_source
sp|Q92994|TF3B_HUMAN	0.866996	677	group_1027.smaller_source
sp|Q92995|UBP13_HUMAN	0.833013	863	group_1027.smaller_source
sp|Q92997|DVL3_HUMAN	0.883629	716	group_1027.smaller_source
sp|Q93008|USP9X_HUMAN	0.912356	2554	group_1027.smaller_source
sp|Q93009|UBP7_HUMAN	0.914775	1102	group_1027.smaller_source
sp|Q93015|NAA80_HUMAN	0.862682	286	group_1028.smaller_source
sp|Q93033|IGSF2_HUMAN	0.858967	1021	group_1028.smaller_source
sp|Q93034|CUL5_HUMAN	0.839845	780	group_1028.smaller_source
sp|Q93038|TNR25_HUMAN	0.762764	417	group_1028.smaller_source
sp|Q93045|STMN2_HUMAN	0.842633	179	group_1028.smaller_source
sp|Q93050|VPP1_HUMAN	0.912356	837	group_1028.smaller_source
sp|Q93052|LPP_HUMAN	0.743745	612	group_1028.smaller_source
sp|Q93062|RBPMS_HUMAN	0.759931	196	group_1028.smaller_source
sp|Q93063|EXT2_HUMAN	0.875486	718	group_1028.smaller_source
sp|Q93070|NAR4_HUMAN	0.914775	314	group_1028.smaller_source
sp|Q93074|MED12_HUMAN	0.889817	2177	group_1029.smaller_source
sp|Q93077|H2A1C_HUMAN	0.810156	130	group_1029.smaller_source
sp|Q93079|H2B1H_HUMAN	0.705271	126	group_1029.smaller_source
sp|Q93084|AT2A3_HUMAN	0.917586	999	group_1029.smaller_source
sp|Q93086|P2RX5_HUMAN	0.888049	444	group_1029.smaller_source
sp|Q93088|BHMT1_HUMAN	0.888715	406	group_1029.smaller_source
sp|Q93091|RNAS6_HUMAN	0.847318	150	group_1029.smaller_source
sp|Q93096|TP4A1_HUMAN	0.771031	173	group_1029.smaller_source
sp|Q93097|WNT2B_HUMAN	0.887607	391	group_1029.smaller_source
sp|Q93098|WNT8B_HUMAN	0.763754	351	group_1029.smaller_source
sp|O43852|CALU_HUMAN	0.817062	315	group_103.smaller_source
sp|O43854|EDIL3_HUMAN	0.841571	480	group_103.smaller_source
sp|O43861|ATP9B_HUMAN	0.928698	1147	group_103.smaller_source
sp|O43865|SAHH2_HUMAN	0.889817	530	group_103.smaller_source
sp|O43866|CD5L_HUMAN	0.804993	347	group_103.smaller_source
sp|O43868|S28A2_HUMAN	0.940087	658	group_103.smaller_source
sp|O43889|CREB3_HUMAN	0.862848	371	group_103.smaller_source
sp|O43895|XPP2_HUMAN	0.883629	674	group_103.smaller_source
sp|O43896|KIF1C_HUMAN	0.883629	1103	group_103.smaller_source
sp|O43897|TLL1_HUMAN	0.888319	1013	group_103.smaller_source
sp|Q93099|HGD_HUMAN	0.883137	445	group_1030.smaller_source
sp|Q93100|KPBB_HUMAN	0.917586	1093	group_1030.smaller_source
sp|Q95460|HMR1_HUMAN	0.882267	341	group_1030.smaller_source
sp|Q969D9|TSLP_HUMAN	0.693723	159	group_1030.smaller_source
sp|Q969E2|SCAM4_HUMAN	0.771064	229	group_1030.smaller_source
sp|Q969E3|UCN3_HUMAN	0.794391	161	group_1030.smaller_source
sp|Q969E8|TSR2_HUMAN	0.777417	191	group_1030.smaller_source
sp|Q969F0|FATE1_HUMAN	0.7515	183	group_1030.smaller_source
sp|Q969F1|TF3C6_HUMAN	0.850756	213	group_1030.smaller_source
sp|Q969F2|NKD2_HUMAN	0.862682	451	group_1030.smaller_source
sp|Q969F8|KISSR_HUMAN	0.914775	398	group_1031.smaller_source
sp|Q969F9|HPS3_HUMAN	0.889817	1004	group_1031.smaller_source
sp|Q969G2|LHX4_HUMAN	0.850213	390	group_1031.smaller_source
sp|Q969G3|SMCE1_HUMAN	0.646393	411	group_1031.smaller_source
sp|Q969G5|CAVN3_HUMAN	0.72708	261	group_1031.smaller_source
sp|Q969G6|RIFK_HUMAN	0.914025	155	group_1031.smaller_source
sp|Q969G9|NKD1_HUMAN	0.712342	470	group_1031.smaller_source
sp|Q969H0|FBXW7_HUMAN	0.862682	707	group_1031.smaller_source
sp|Q969H4|CNKR1_HUMAN	0.814588	720	group_1031.smaller_source
sp|Q969H6|POP5_HUMAN	0.874006	163	group_1031.smaller_source
sp|Q969H8|MYDGF_HUMAN	0.781211	173	group_1032.smaller_source
sp|Q969I6|S38A4_HUMAN	0.898761	547	group_1032.smaller_source
sp|Q969J2|ZKSC4_HUMAN	0.866119	545	group_1032.smaller_source
sp|Q969J3|BORC5_HUMAN	0.784244	196	group_1032.smaller_source
sp|Q969J5|I22R2_HUMAN	0.793202	263	group_1032.smaller_source
sp|Q969K3|RNF34_HUMAN	0.866119	372	group_1032.smaller_source
sp|Q969K4|ABTB1_HUMAN	0.940087	478	group_1032.smaller_source
sp|Q969K7|TMM54_HUMAN	0.798102	222	group_1032.smaller_source
sp|Q969L2|MAL2_HUMAN	0.841148	176	group_1032.smaller_source
sp|Q969L4|LSM10_HUMAN	0.784244	123	group_1032.smaller_source
sp|Q969M3|YIPF5_HUMAN	0.869243	257	group_1033.smaller_source
sp|Q969M7|UBE2F_HUMAN	0.73703	185	group_1033.smaller_source
sp|Q969N2|PIGT_HUMAN	0.862682	578	group_1033.smaller_source
sp|Q969P0|IGSF8_HUMAN	0.764182	613	group_1033.smaller_source
sp|Q969P5|FBX32_HUMAN	0.718982	355	group_1033.smaller_source
sp|Q969P6|TOP1M_HUMAN	0.862682	601	group_1033.smaller_source
sp|Q969Q1|TRI63_HUMAN	0.782254	353	group_1033.smaller_source
sp|Q969Q5|RAB24_HUMAN	0.799491	203	group_1033.smaller_source
sp|Q969Q6|P2R3C_HUMAN	0.888715	453	group_1033.smaller_source
sp|Q969R2|OSBP2_HUMAN	0.866996	916	group_1033.smaller_source
sp|Q969R5|LMBL2_HUMAN	0.810322	705	group_1034.smaller_source
sp|Q969R8|ITFG2_HUMAN	0.817073	447	group_1034.smaller_source
sp|Q969S0|S35B4_HUMAN	0.889817	331	group_1034.smaller_source
sp|Q969S2|NEIL2_HUMAN	0.866996	332	group_1034.smaller_source
sp|Q969S3|ZN622_HUMAN	0.676233	477	group_1034.smaller_source
sp|Q969S6|TM203_HUMAN	0.819498	136	group_1034.smaller_source
sp|Q969S8|HDA10_HUMAN	0.850756	669	group_1034.smaller_source
sp|Q969S9|RRF2M_HUMAN	0.827951	779	group_1034.smaller_source
sp|Q969T4|UB2E3_HUMAN	0.72012	207	group_1034.smaller_source
sp|Q969T7|5NT3B_HUMAN	0.917586	300	group_1034.smaller_source
sp|Q969T9|WBP2_HUMAN	0.780836	261	group_1035.smaller_source
sp|Q969U6|FBXW5_HUMAN	0.898761	566	group_1035.smaller_source
sp|Q969U7|PSMG2_HUMAN	0.84877	264	group_1035.smaller_source
sp|Q969V3|NCLN_HUMAN	0.889817	563	group_1035.smaller_source
sp|Q969V4|TEKT1_HUMAN	0.914775	418	group_1035.smaller_source
sp|Q969V5|MUL1_HUMAN	0.830783	352	group_1035.smaller_source
sp|Q969V6|MRTFA_HUMAN	0.917586	931	group_1035.smaller_source
sp|Q969W0|SPTSA_HUMAN	0.800449	71	group_1035.smaller_source
sp|Q969W1|ZDH16_HUMAN	0.844012	377	group_1035.smaller_source
sp|Q969W9|PMEPA_HUMAN	0.809793	287	group_1035.smaller_source
sp|Q969X0|RIPL2_HUMAN	0.850756	211	group_1036.smaller_source
sp|Q969X1|LFG3_HUMAN	0.922155	311	group_1036.smaller_source
sp|Q969X2|SIA7F_HUMAN	0.888049	333	group_1036.smaller_source
sp|Q969X5|ERGI1_HUMAN	0.769405	290	group_1036.smaller_source
sp|Q969X6|UTP4_HUMAN	0.838084	686	group_1036.smaller_source
sp|Q969Y2|GTPB3_HUMAN	0.860539	492	group_1036.smaller_source
sp|Q969Z0|FAKD4_HUMAN	0.845117	631	group_1036.smaller_source
sp|Q969Z3|MARC2_HUMAN	0.845225	335	group_1036.smaller_source
sp|Q969Z4|TR19L_HUMAN	0.853291	430	group_1036.smaller_source
sp|Q96A08|H2B1A_HUMAN	0.705271	127	group_1036.smaller_source
sp|Q96A09|TET5B_HUMAN	0.917586	425	group_1037.smaller_source
sp|Q96A11|G3ST3_HUMAN	0.833013	431	group_1037.smaller_source
sp|Q96A25|T106A_HUMAN	0.914574	262	group_1037.smaller_source
sp|Q96A26|F162A_HUMAN	0.668787	154	group_1037.smaller_source
sp|Q96A29|FUCT1_HUMAN	0.917586	364	group_1037.smaller_source
sp|Q96A32|MYL11_HUMAN	0.7637	169	group_1037.smaller_source
sp|Q96A33|CCD47_HUMAN	0.845567	483	group_1037.smaller_source
sp|Q96A37|RN166_HUMAN	0.731625	237	group_1037.smaller_source
sp|Q96A44|SPSB4_HUMAN	0.839845	273	group_1037.smaller_source
sp|Q96A49|SYAP1_HUMAN	0.862682	352	group_1037.smaller_source
sp|Q96A54|PAQR1_HUMAN	0.870777	375	group_1038.smaller_source
sp|Q96A56|T53I1_HUMAN	0.888319	240	group_1038.smaller_source
sp|Q96A57|TM230_HUMAN	0.830783	120	group_1038.smaller_source
sp|Q96A58|RERG_HUMAN	0.820583	199	group_1038.smaller_source
sp|Q96A59|MALD3_HUMAN	0.889817	401	group_1038.smaller_source
sp|Q96A61|TRI52_HUMAN	0.700977	297	group_1038.smaller_source
sp|Q96A65|EXOC4_HUMAN	0.889817	974	group_1038.smaller_source
sp|Q96A70|AZIN2_HUMAN	0.867834	460	group_1038.smaller_source
sp|Q96A72|MGN2_HUMAN	0.820583	148	group_1038.smaller_source
sp|Q96A83|COQA1_HUMAN	0.779096	441	group_1038.smaller_source
sp|Q96A84|EMID1_HUMAN	0.765626	441	group_1039.smaller_source
sp|Q96AA3|RFT1_HUMAN	0.912356	541	group_1039.smaller_source
sp|Q96AA8|JKIP2_HUMAN	0.914025	810	group_1039.smaller_source
sp|Q96AB6|NTAN1_HUMAN	0.853291	310	group_1039.smaller_source
sp|Q96AC1|FERM2_HUMAN	0.819498	680	group_1039.smaller_source
sp|Q96AD5|PLPL2_HUMAN	0.869662	504	group_1039.smaller_source
sp|Q96AE4|FUBP1_HUMAN	0.726373	644	group_1039.smaller_source
sp|Q96AE7|TTC17_HUMAN	0.887607	1141	group_1039.smaller_source
sp|Q96AG3|S2546_HUMAN	0.914775	418	group_1039.smaller_source
sp|Q96AG4|LRC59_HUMAN	0.883629	307	group_1039.smaller_source
sp|O43900|PRIC3_HUMAN	0.895914	615	group_104.smaller_source
sp|O43903|GAS2_HUMAN	0.756808	313	group_104.smaller_source
sp|O43909|EXTL3_HUMAN	0.917586	919	group_104.smaller_source
sp|O43913|ORC5_HUMAN	0.859083	435	group_104.smaller_source
sp|O43914|TYOBP_HUMAN	0.866119	113	group_104.smaller_source
sp|O43915|VEGFD_HUMAN	0.754392	354	group_104.smaller_source
sp|O43916|CHST1_HUMAN	0.808083	411	group_104.smaller_source
sp|O43918|AIRE_HUMAN	0.883629	545	group_104.smaller_source
sp|O43920|NDUS5_HUMAN	0.643848	106	group_104.smaller_source
sp|O43921|EFNA2_HUMAN	0.74183	213	group_104.smaller_source
sp|Q96AH0|SOSB2_HUMAN	0.838393	204	group_1040.smaller_source
sp|Q96AH8|RAB7B_HUMAN	0.794152	199	group_1040.smaller_source
sp|Q96AJ1|CLUA1_HUMAN	0.914775	413	group_1040.smaller_source
sp|Q96AJ9|VTI1A_HUMAN	0.710528	217	group_1040.smaller_source
sp|Q96AK3|ABC3D_HUMAN	0.821551	386	group_1040.smaller_source
sp|Q96AN5|TM143_HUMAN	0.821264	459	group_1040.smaller_source
sp|Q96AP0|ACD_HUMAN	0.862682	458	group_1040.smaller_source
sp|Q96AP4|ZUP1_HUMAN	0.830159	578	group_1040.smaller_source
sp|Q96AP7|ESAM_HUMAN	0.820583	390	group_1040.smaller_source
sp|Q96AQ6|PBIP1_HUMAN	0.870777	731	group_1040.smaller_source
sp|Q96AQ7|CIDEC_HUMAN	0.887343	238	group_1041.smaller_source
sp|Q96AQ8|MCUR1_HUMAN	0.753804	359	group_1041.smaller_source
sp|Q96AT9|RPE_HUMAN	0.738321	228	group_1041.smaller_source
sp|Q96AV8|E2F7_HUMAN	0.917586	911	group_1041.smaller_source
sp|Q96AW1|VOPP1_HUMAN	0.770965	172	group_1041.smaller_source
sp|Q96AX1|VP33A_HUMAN	0.895914	596	group_1041.smaller_source
sp|Q96AX2|RAB37_HUMAN	0.717862	223	group_1041.smaller_source
sp|Q96AX9|MIB2_HUMAN	0.881187	955	group_1041.smaller_source
sp|Q96AY2|EME1_HUMAN	0.850756	570	group_1041.smaller_source
sp|Q96AY3|FKB10_HUMAN	0.874792	582	group_1041.smaller_source
sp|Q96AY4|TTC28_HUMAN	0.862682	2481	group_1042.smaller_source
sp|Q96AZ1|EFMT3_HUMAN	0.843325	226	group_1042.smaller_source
sp|Q96AZ6|ISG20_HUMAN	0.766026	181	group_1042.smaller_source
sp|Q96B01|R51A1_HUMAN	0.603331	352	group_1042.smaller_source
sp|Q96B02|UBE2W_HUMAN	0.786028	151	group_1042.smaller_source
sp|Q96B18|DACT3_HUMAN	0.661883	629	group_1042.smaller_source
sp|Q96B21|TM45B_HUMAN	0.887343	275	group_1042.smaller_source
sp|Q96B23|ARK2N_HUMAN	0.759578	404	group_1042.smaller_source
sp|Q96B26|EXOS8_HUMAN	0.853291	276	group_1042.smaller_source
sp|Q96B36|AKTS1_HUMAN	0.850756	256	group_1042.smaller_source
sp|Q96B42|TMM18_HUMAN	0.805663	140	group_1043.smaller_source
sp|Q96B49|TOM6_HUMAN	0.845117	74	group_1043.smaller_source
sp|Q96B67|ARRD3_HUMAN	0.833013	414	group_1043.smaller_source
sp|Q96B86|RGMA_HUMAN	0.887343	450	group_1043.smaller_source
sp|Q96B96|LDAF1_HUMAN	0.902331	161	group_1043.smaller_source
sp|Q96B97|SH3K1_HUMAN	0.779719	665	group_1043.smaller_source
sp|Q96BA8|CR3L1_HUMAN	0.887607	519	group_1043.smaller_source
sp|Q96BD0|SO4A1_HUMAN	0.856455	722	group_1043.smaller_source
sp|Q96BD5|PF21A_HUMAN	0.785241	680	group_1043.smaller_source
sp|Q96BD6|SPSB1_HUMAN	0.889817	273	group_1043.smaller_source
sp|Q96BD8|SKA1_HUMAN	0.850756	255	group_1044.smaller_source
sp|Q96BF3|TMIG2_HUMAN	0.781441	282	group_1044.smaller_source
sp|Q96BF6|NACC2_HUMAN	0.820583	587	group_1044.smaller_source
sp|Q96BH1|RNF25_HUMAN	0.917586	459	group_1044.smaller_source
sp|Q96BI1|S67A1_HUMAN	0.888715	424	group_1044.smaller_source
sp|Q96BI3|APH1A_HUMAN	0.889817	265	group_1044.smaller_source
sp|Q96BJ3|AIDA_HUMAN	0.914025	306	group_1044.smaller_source
sp|Q96BK5|PINX1_HUMAN	0.669031	328	group_1044.smaller_source
sp|Q96BM1|ANKR9_HUMAN	0.836648	317	group_1044.smaller_source
sp|Q96BM9|ARL8A_HUMAN	0.839845	186	group_1044.smaller_source
sp|Q96BN2|TADA1_HUMAN	0.821264	335	group_1045.smaller_source
sp|Q96BN8|OTUL_HUMAN	0.902331	352	group_1045.smaller_source
sp|Q96BP2|CHCH1_HUMAN	0.632776	118	group_1045.smaller_source
sp|Q96BP3|PPWD1_HUMAN	0.845225	646	group_1045.smaller_source
sp|Q96BR1|SGK3_HUMAN	0.862682	496	group_1045.smaller_source
sp|Q96BR5|COA7_HUMAN	0.810156	231	group_1045.smaller_source
sp|Q96BR6|ZN669_HUMAN	0.914025	464	group_1045.smaller_source
sp|Q96BR9|ZBT8A_HUMAN	0.917586	441	group_1045.smaller_source
sp|Q96BS2|CHP3_HUMAN	0.722483	214	group_1045.smaller_source
sp|Q96BT3|CENPT_HUMAN	0.811999	561	group_1045.smaller_source
sp|Q96BT7|ALKB8_HUMAN	0.874006	664	group_1046.smaller_source
sp|Q96BW1|UPP_HUMAN	0.830783	309	group_1046.smaller_source
sp|Q96BW5|PTER_HUMAN	0.8567	349	group_1046.smaller_source
sp|Q96BW9|TAM41_HUMAN	0.914025	452	group_1046.smaller_source
sp|Q96BY2|MOAP1_HUMAN	0.809793	351	group_1046.smaller_source
sp|Q96BY6|DOC10_HUMAN	0.940087	2186	group_1046.smaller_source
sp|Q96BY7|ATG2B_HUMAN	0.914775	2078	group_1046.smaller_source
sp|Q96BY9|SARAF_HUMAN	0.866119	339	group_1046.smaller_source
sp|Q96BZ4|PLD4_HUMAN	0.853291	506	group_1046.smaller_source
sp|Q96BZ8|LENG1_HUMAN	0.84877	264	group_1046.smaller_source
sp|Q96BZ9|TBC20_HUMAN	0.940087	403	group_1047.smaller_source
sp|Q96C00|ZBTB9_HUMAN	0.889817	473	group_1047.smaller_source
sp|Q96C03|MID49_HUMAN	0.888715	454	group_1047.smaller_source
sp|Q96C10|DHX58_HUMAN	0.881187	678	group_1047.smaller_source
sp|Q96C11|FGGY_HUMAN	0.862848	551	group_1047.smaller_source
sp|Q96C12|ARMC5_HUMAN	0.889817	935	group_1047.smaller_source
sp|Q96C23|GALM_HUMAN	0.932174	342	group_1047.smaller_source
sp|Q96C24|SYTL4_HUMAN	0.855524	671	group_1047.smaller_source
sp|Q96C36|P5CR2_HUMAN	0.750603	320	group_1047.smaller_source
sp|Q96C45|ULK4_HUMAN	0.917586	1275	group_1047.smaller_source
sp|Q96C55|ZN524_HUMAN	0.850756	264	group_1048.smaller_source
sp|Q96C74|ROP1L_HUMAN	0.802503	230	group_1048.smaller_source
sp|Q96C86|DCPS_HUMAN	0.738321	337	group_1048.smaller_source
sp|Q96C92|ENTR1_HUMAN	0.774189	435	group_1048.smaller_source
sp|Q96CA5|BIRC7_HUMAN	0.807415	298	group_1048.smaller_source
sp|Q96CB8|INT12_HUMAN	0.844682	462	group_1048.smaller_source
sp|Q96CB9|NSUN4_HUMAN	0.940087	384	group_1048.smaller_source
sp|Q96CC6|RHDF1_HUMAN	0.881187	855	group_1048.smaller_source
sp|Q96CD2|COAC_HUMAN	0.793193	204	group_1048.smaller_source
sp|Q96CE8|T4S18_HUMAN	0.922155	201	group_1048.smaller_source
sp|Q96CF2|CHM4C_HUMAN	0.583664	233	group_1049.smaller_source
sp|Q96CG3|TIFA_HUMAN	0.862682	184	group_1049.smaller_source
sp|Q96CG8|CTHR1_HUMAN	0.801842	243	group_1049.smaller_source
sp|Q96CJ1|EAF2_HUMAN	0.729989	260	group_1049.smaller_source
sp|Q96CK0|ZN653_HUMAN	0.922155	615	group_1049.smaller_source
sp|Q96CM3|RUSD4_HUMAN	0.850756	377	group_1049.smaller_source
sp|Q96CM8|ACSF2_HUMAN	0.830783	615	group_1049.smaller_source
sp|Q96CN4|EVI5L_HUMAN	0.887343	794	group_1049.smaller_source
sp|Q96CN5|LRC45_HUMAN	0.862682	670	group_1049.smaller_source
sp|Q96CN9|GCC1_HUMAN	0.739422	775	group_1049.smaller_source
sp|O43924|PDE6D_HUMAN	0.862682	150	group_105.smaller_source
sp|O43927|CXL13_HUMAN	0.807375	109	group_105.smaller_source
sp|O43929|ORC4_HUMAN	0.839845	436	group_105.smaller_source
sp|O43933|PEX1_HUMAN	0.917586	1283	group_105.smaller_source
sp|O60216|RAD21_HUMAN	0.862682	631	group_105.smaller_source
sp|O60218|AK1BA_HUMAN	0.821551	316	group_105.smaller_source
sp|O60220|TIM8A_HUMAN	0.786028	97	group_105.smaller_source
sp|O60229|KALRN_HUMAN	0.917586	2986	group_105.smaller_source
sp|O60231|DHX16_HUMAN	0.917586	1041	group_105.smaller_source
sp|O60232|ZNRD2_HUMAN	0.830783	199	group_105.smaller_source
sp|Q96CP6|ASTRA_HUMAN	0.922155	724	group_1050.smaller_source
sp|Q96CP7|TLCD1_HUMAN	0.889817	247	group_1050.smaller_source
sp|Q96CQ1|S2536_HUMAN	0.902331	311	group_1050.smaller_source
sp|Q96CS2|HAUS1_HUMAN	0.753804	278	group_1050.smaller_source
sp|Q96CS3|FAF2_HUMAN	0.855524	445	group_1050.smaller_source
sp|Q96CS7|PKHB2_HUMAN	0.887607	222	group_1050.smaller_source
sp|Q96CT7|CC124_HUMAN	0.704725	223	group_1050.smaller_source
sp|Q96CU9|FXRD1_HUMAN	0.821551	486	group_1050.smaller_source
sp|Q96CV9|OPTN_HUMAN	0.677193	577	group_1050.smaller_source
sp|Q96CW1|AP2M1_HUMAN	0.833013	435	group_1050.smaller_source
sp|Q96CW5|GCP3_HUMAN	0.875486	907	group_1051.smaller_source
sp|Q96CW9|NTNG2_HUMAN	0.881127	530	group_1051.smaller_source
sp|Q96D03|DDT4L_HUMAN	0.887343	193	group_1051.smaller_source
sp|Q96D05|F241B_HUMAN	0.888049	121	group_1051.smaller_source
sp|Q96D09|GASP2_HUMAN	0.820583	838	group_1051.smaller_source
sp|Q96D15|RCN3_HUMAN	0.83058	328	group_1051.smaller_source
sp|Q96D21|RHES_HUMAN	0.805757	266	group_1051.smaller_source
sp|Q96D31|ORAI1_HUMAN	0.878913	301	group_1051.smaller_source
sp|Q96D42|HAVR1_HUMAN	0.866119	364	group_1051.smaller_source
sp|Q96D46|NMD3_HUMAN	0.883629	503	group_1051.smaller_source
sp|Q96D53|COQ8B_HUMAN	0.797423	544	group_1052.smaller_source
sp|Q96D59|RN183_HUMAN	0.888049	192	group_1052.smaller_source
sp|Q96D71|REPS1_HUMAN	0.862682	796	group_1052.smaller_source
sp|Q96D96|HVCN1_HUMAN	0.922155	273	group_1052.smaller_source
sp|Q96D98|EID2B_HUMAN	0.602518	161	group_1052.smaller_source
sp|Q96DA0|PAUF_HUMAN	0.787862	172	group_1052.smaller_source
sp|Q96DA2|RB39B_HUMAN	0.75806	213	group_1052.smaller_source
sp|Q96DA6|TIM14_HUMAN	0.684847	116	group_1052.smaller_source
sp|Q96DB2|HDA11_HUMAN	0.80301	347	group_1052.smaller_source
sp|Q96DB5|RMD1_HUMAN	0.769057	314	group_1052.smaller_source
sp|Q96DB9|FXYD5_HUMAN	0.781441	178	group_1053.smaller_source
sp|Q96DC9|OTUB2_HUMAN	0.775971	234	group_1053.smaller_source
sp|Q96DE0|NUD16_HUMAN	0.739559	195	group_1053.smaller_source
sp|Q96DE5|APC16_HUMAN	0.624058	110	group_1053.smaller_source
sp|Q96DF8|ESS2_HUMAN	0.814588	476	group_1053.smaller_source
sp|Q96DG6|CMBL_HUMAN	0.819498	245	group_1053.smaller_source
sp|Q96DH6|MSI2H_HUMAN	0.793267	328	group_1053.smaller_source
sp|Q96DI7|SNR40_HUMAN	0.784179	357	group_1053.smaller_source
sp|Q96DM3|RMC1_HUMAN	0.889817	657	group_1053.smaller_source
sp|Q96DN0|ERP27_HUMAN	0.721517	273	group_1053.smaller_source
sp|Q96DN2|VWCE_HUMAN	0.866119	955	group_1054.smaller_source
sp|Q96DN5|TBC31_HUMAN	0.875486	1066	group_1054.smaller_source
sp|Q96DN6|MBD6_HUMAN	0.787862	1003	group_1054.smaller_source
sp|Q96DP5|FMT_HUMAN	0.888049	389	group_1054.smaller_source
sp|Q96DR4|STAR4_HUMAN	0.74183	205	group_1054.smaller_source
sp|Q96DR5|BPIA2_HUMAN	0.862682	249	group_1054.smaller_source
sp|Q96DR7|ARHGQ_HUMAN	0.888049	871	group_1054.smaller_source
sp|Q96DR8|MUCL1_HUMAN	0.722136	90	group_1054.smaller_source
sp|Q96DT5|DYH11_HUMAN	0.914775	4516	group_1054.smaller_source
sp|Q96DT6|ATG4C_HUMAN	0.881127	458	group_1054.smaller_source
sp|Q96DT7|ZBT10_HUMAN	0.917586	871	group_1055.smaller_source
sp|Q96DU3|SLAF6_HUMAN	0.881127	332	group_1055.smaller_source
sp|Q96DU7|IP3KC_HUMAN	0.940087	683	group_1055.smaller_source
sp|Q96DV4|RM38_HUMAN	0.917586	380	group_1055.smaller_source
sp|Q96DW6|S2538_HUMAN	0.887343	304	group_1055.smaller_source
sp|Q96DX5|ASB9_HUMAN	0.889817	294	group_1055.smaller_source
sp|Q96DX7|TRI44_HUMAN	0.730842	344	group_1055.smaller_source
sp|Q96DX8|RTP4_HUMAN	0.762764	246	group_1055.smaller_source
sp|Q96DZ1|ERLEC_HUMAN	0.885825	483	group_1055.smaller_source
sp|Q96DZ5|CLIP3_HUMAN	0.71369	547	group_1055.smaller_source
sp|Q96DZ7|T4S19_HUMAN	0.866119	209	group_1056.smaller_source
sp|Q96DZ9|CKLF5_HUMAN	0.914574	223	group_1056.smaller_source
sp|Q96E09|PBIR1_HUMAN	0.562596	287	group_1056.smaller_source
sp|Q96E11|RRFM_HUMAN	0.850756	262	group_1056.smaller_source
sp|Q96E14|RMI2_HUMAN	0.717179	147	group_1056.smaller_source
sp|Q96E17|RAB3C_HUMAN	0.868903	227	group_1056.smaller_source
sp|Q96E22|NGBR_HUMAN	0.881187	293	group_1056.smaller_source
sp|Q96E29|MTEF3_HUMAN	0.863927	417	group_1056.smaller_source
sp|Q96E35|ZMY19_HUMAN	0.794391	227	group_1056.smaller_source
sp|Q96E40|SACA9_HUMAN	0.838637	222	group_1056.smaller_source
sp|Q96E52|OMA1_HUMAN	0.888715	524	group_1057.smaller_source
sp|Q96E93|KLRG1_HUMAN	0.898761	195	group_1057.smaller_source
sp|Q96EA4|SPDLY_HUMAN	0.889817	605	group_1057.smaller_source
sp|Q96EB1|ELP4_HUMAN	0.850756	424	group_1057.smaller_source
sp|Q96EB6|SIR1_HUMAN	0.917586	747	group_1057.smaller_source
sp|Q96EC8|YIPF6_HUMAN	0.803937	236	group_1057.smaller_source
sp|Q96ED9|HOOK2_HUMAN	0.866119	719	group_1057.smaller_source
sp|Q96EE3|SEH1_HUMAN	0.882267	360	group_1057.smaller_source
sp|Q96EF0|MTMR8_HUMAN	0.862682	704	group_1057.smaller_source
sp|Q96EF6|FBX17_HUMAN	0.940087	278	group_1057.smaller_source
sp|Q96EG1|ARSG_HUMAN	0.865252	525	group_1058.smaller_source
sp|Q96EG3|ZN837_HUMAN	0.683832	531	group_1058.smaller_source
sp|Q96EH3|MASU1_HUMAN	0.764761	234	group_1058.smaller_source
sp|Q96EH8|NEUL3_HUMAN	0.864403	262	group_1058.smaller_source
sp|Q96EK4|THA11_HUMAN	0.745115	314	group_1058.smaller_source
sp|Q96EK5|KBP_HUMAN	0.724597	621	group_1058.smaller_source
sp|Q96EK6|GNA1_HUMAN	0.862682	184	group_1058.smaller_source
sp|Q96EL1|INKA1_HUMAN	0.792151	287	group_1058.smaller_source
sp|Q96EL3|RM53_HUMAN	0.841148	112	group_1058.smaller_source
sp|Q96EM0|T3HPD_HUMAN	0.928698	354	group_1058.smaller_source
sp|Q96EN8|MOCOS_HUMAN	0.810891	888	group_1059.smaller_source
sp|Q96EP0|RNF31_HUMAN	0.889817	1072	group_1059.smaller_source
sp|Q96EP1|CHFR_HUMAN	0.878913	664	group_1059.smaller_source
sp|Q96EP5|DAZP1_HUMAN	0.914025	407	group_1059.smaller_source
sp|Q96EP9|NTCP4_HUMAN	0.917586	437	group_1059.smaller_source
sp|Q96EQ0|SGTB_HUMAN	0.665628	304	group_1059.smaller_source
sp|Q96EQ8|RN125_HUMAN	0.819498	232	group_1059.smaller_source
sp|Q96ER9|MITOK_HUMAN	0.799646	411	group_1059.smaller_source
sp|Q96ES7|SGF29_HUMAN	0.875486	293	group_1059.smaller_source
sp|Q96EU6|RRP36_HUMAN	0.699039	259	group_1059.smaller_source
sp|O60235|TM11D_HUMAN	0.851828	418	group_106.smaller_source
sp|O60237|MYPT2_HUMAN	0.83058	982	group_106.smaller_source
sp|O60238|BNI3L_HUMAN	0.75461	219	group_106.smaller_source
sp|O60239|3BP5_HUMAN	0.676367	455	group_106.smaller_source
sp|O60240|PLIN1_HUMAN	0.883629	522	group_106.smaller_source
sp|O60241|AGRB2_HUMAN	0.889817	1585	group_106.smaller_source
sp|O60242|AGRB3_HUMAN	0.872048	1522	group_106.smaller_source
sp|O60243|H6ST1_HUMAN	0.914775	411	group_106.smaller_source
sp|O60244|MED14_HUMAN	0.914025	1454	group_106.smaller_source
sp|O60248|SOX15_HUMAN	0.579296	233	group_106.smaller_source
sp|Q96EU7|C1GLC_HUMAN	0.866996	318	group_1060.smaller_source
sp|Q96EV2|RBM33_HUMAN	0.74225	1170	group_1060.smaller_source
sp|Q96EV8|DTBP1_HUMAN	0.83058	351	group_1060.smaller_source
sp|Q96EW2|HBAP1_HUMAN	0.878913	488	group_1060.smaller_source
sp|Q96EX2|RNFT2_HUMAN	0.851828	444	group_1060.smaller_source
sp|Q96EX3|DC2I2_HUMAN	0.883137	536	group_1060.smaller_source
sp|Q96EY1|DNJA3_HUMAN	0.862682	480	group_1060.smaller_source
sp|Q96EY4|TMA16_HUMAN	0.644993	203	group_1060.smaller_source
sp|Q96EY5|MB12A_HUMAN	0.889817	273	group_1060.smaller_source
sp|Q96EY7|PTCD3_HUMAN	0.864403	689	group_1060.smaller_source
sp|Q96EY8|MMAB_HUMAN	0.764327	250	group_1061.smaller_source
sp|Q96EZ8|MCRS1_HUMAN	0.917586	462	group_1061.smaller_source
sp|Q96F05|CK024_HUMAN	0.888049	449	group_1061.smaller_source
sp|Q96F07|CYFP2_HUMAN	0.917586	1278	group_1061.smaller_source
sp|Q96F10|SAT2_HUMAN	0.850213	170	group_1061.smaller_source
sp|Q96F15|GIMA5_HUMAN	0.835585	307	group_1061.smaller_source
sp|Q96F24|NRBF2_HUMAN	0.888715	287	group_1061.smaller_source
sp|Q96F25|ALG14_HUMAN	0.885825	216	group_1061.smaller_source
sp|Q96F44|TRI11_HUMAN	0.878913	468	group_1061.smaller_source
sp|Q96F45|ZN503_HUMAN	0.743745	646	group_1061.smaller_source
sp|Q96F46|I17RA_HUMAN	0.917586	866	group_1062.smaller_source
sp|Q96F81|DISP1_HUMAN	0.917586	1524	group_1062.smaller_source
sp|Q96F85|CNRP1_HUMAN	0.748567	164	group_1062.smaller_source
sp|Q96F86|EDC3_HUMAN	0.898761	508	group_1062.smaller_source
sp|Q96FA3|PELI1_HUMAN	0.862682	418	group_1062.smaller_source
sp|Q96FC9|DDX11_HUMAN	0.853291	970	group_1062.smaller_source
sp|Q96FE5|LIGO1_HUMAN	0.872389	620	group_1062.smaller_source
sp|Q96FE7|P3IP1_HUMAN	0.811999	263	group_1062.smaller_source
sp|Q96FF9|CDCA5_HUMAN	0.917586	252	group_1062.smaller_source
sp|Q96FG2|ELMD3_HUMAN	0.885825	381	group_1062.smaller_source
sp|Q96FH0|BORC8_HUMAN	0.885825	119	group_1063.smaller_source
sp|Q96FI4|NEIL1_HUMAN	0.787862	390	group_1063.smaller_source
sp|Q96FJ0|STALP_HUMAN	0.862682	436	group_1063.smaller_source
sp|Q96FJ2|DYL2_HUMAN	0.864403	89	group_1063.smaller_source
sp|Q96FL8|S47A1_HUMAN	0.889817	570	group_1063.smaller_source
sp|Q96FL9|GLT14_HUMAN	0.922155	552	group_1063.smaller_source
sp|Q96FM1|PGAP3_HUMAN	0.895914	320	group_1063.smaller_source
sp|Q96FN4|CPNE2_HUMAN	0.881127	548	group_1063.smaller_source
sp|Q96FQ6|S10AG_HUMAN	0.718142	103	group_1063.smaller_source
sp|Q96FS4|SIPA1_HUMAN	0.855572	1042	group_1063.smaller_source
sp|Q96FT7|ASIC4_HUMAN	0.819498	539	group_1064.smaller_source
sp|Q96FT9|IFT43_HUMAN	0.786028	208	group_1064.smaller_source
sp|Q96FV3|TSN17_HUMAN	0.845567	270	group_1064.smaller_source
sp|Q96FV9|THOC1_HUMAN	0.883629	657	group_1064.smaller_source
sp|Q96FW1|OTUB1_HUMAN	0.887343	271	group_1064.smaller_source
sp|Q96FX2|DPH3_HUMAN	0.647655	82	group_1064.smaller_source
sp|Q96FX7|TRM61_HUMAN	0.762764	289	group_1064.smaller_source
sp|Q96FX8|PERP_HUMAN	0.898761	193	group_1064.smaller_source
sp|Q96FZ2|HMCES_HUMAN	0.814588	354	group_1064.smaller_source
sp|Q96FZ5|CKLF7_HUMAN	0.862848	175	group_1064.smaller_source
sp|Q96FZ7|CHMP6_HUMAN	0.697911	201	group_1065.smaller_source
sp|Q96G01|BICD1_HUMAN	0.885825	975	group_1065.smaller_source
sp|Q96G03|PGM2_HUMAN	0.766704	612	group_1065.smaller_source
sp|Q96G04|EF2KT_HUMAN	0.862682	330	group_1065.smaller_source
sp|Q96G21|IMP4_HUMAN	0.784244	291	group_1065.smaller_source
sp|Q96G23|CERS2_HUMAN	0.851828	380	group_1065.smaller_source
sp|Q96G25|MED8_HUMAN	0.729251	268	group_1065.smaller_source
sp|Q96G28|CFA36_HUMAN	0.839845	342	group_1065.smaller_source
sp|Q96G30|MRAP2_HUMAN	0.862682	205	group_1065.smaller_source
sp|Q96G42|KLD7B_HUMAN	0.780836	594	group_1065.smaller_source
sp|Q96G46|DUS3L_HUMAN	0.887343	650	group_1066.smaller_source
sp|Q96G61|NUD11_HUMAN	0.850756	164	group_1066.smaller_source
sp|Q96G74|OTUD5_HUMAN	0.881127	571	group_1066.smaller_source
sp|Q96G75|RMD5B_HUMAN	0.878913	393	group_1066.smaller_source
sp|Q96G79|S35A4_HUMAN	0.914775	324	group_1066.smaller_source
sp|Q96G91|P2Y11_HUMAN	0.888715	374	group_1066.smaller_source
sp|Q96G97|BSCL2_HUMAN	0.914775	398	group_1066.smaller_source
sp|Q96GA3|LTV1_HUMAN	0.889817	475	group_1066.smaller_source
sp|Q96GA7|SDSL_HUMAN	0.784244	329	group_1066.smaller_source
sp|Q96GC6|ZN274_HUMAN	0.955704	653	group_1066.smaller_source
sp|Q96GC9|VMP1_HUMAN	0.915677	406	group_1067.smaller_source
sp|Q96GD0|PLPP_HUMAN	0.699039	296	group_1067.smaller_source
sp|Q96GD3|SCMH1_HUMAN	0.862682	660	group_1067.smaller_source
sp|Q96GD4|AURKB_HUMAN	0.843325	344	group_1067.smaller_source
sp|Q96GE4|CEP95_HUMAN	0.84877	821	group_1067.smaller_source
sp|Q96GE6|CALL4_HUMAN	0.799491	196	group_1067.smaller_source
sp|Q96GF1|RN185_HUMAN	0.73832	192	group_1067.smaller_source
sp|Q96GG9|DCNL1_HUMAN	0.917586	259	group_1067.smaller_source
sp|Q96GJ1|TRM2B_HUMAN	0.888049	504	group_1067.smaller_source
sp|Q96GL9|F163A_HUMAN	0.830783	167	group_1067.smaller_source
sp|Q96GM1|PLPR2_HUMAN	0.887343	343	group_1068.smaller_source
sp|Q96GM5|SMRD1_HUMAN	0.875486	515	group_1068.smaller_source
sp|Q96GM8|TOE1_HUMAN	0.889817	510	group_1068.smaller_source
sp|Q96GN5|CDA7L_HUMAN	0.734589	454	group_1068.smaller_source
sp|Q96GP6|SREC2_HUMAN	0.75313	871	group_1068.smaller_source
sp|Q96GQ5|RUSF1_HUMAN	0.890172	468	group_1068.smaller_source
sp|Q96GQ7|DDX27_HUMAN	0.850756	765	group_1068.smaller_source
sp|Q96GR2|ACBG1_HUMAN	0.877625	724	group_1068.smaller_source
sp|Q96GR4|ZDH12_HUMAN	0.898761	267	group_1068.smaller_source
sp|Q96GS4|BORC6_HUMAN	0.79434	357	group_1068.smaller_source
sp|Q96GS6|AB17A_HUMAN	0.914775	310	group_1069.smaller_source
sp|Q96GV9|MACIR_HUMAN	0.800004	206	group_1069.smaller_source
sp|Q96GW7|PGCB_HUMAN	0.787082	911	group_1069.smaller_source
sp|Q96GW9|SYMM_HUMAN	0.914025	593	group_1069.smaller_source
sp|Q96GX1|TECT2_HUMAN	0.862682	697	group_1069.smaller_source
sp|Q96GX5|GWL_HUMAN	0.889817	879	group_1069.smaller_source
sp|Q96GX9|MTNB_HUMAN	0.771053	242	group_1069.smaller_source
sp|Q96GY3|LIN37_HUMAN	0.63574	246	group_1069.smaller_source
sp|Q96GZ6|S41A3_HUMAN	0.898761	507	group_1069.smaller_source
sp|Q96H15|TIMD4_HUMAN	0.862682	378	group_1069.smaller_source
sp|O60256|KPRB_HUMAN	0.862682	369	group_107.smaller_source
sp|O60258|FGF17_HUMAN	0.862682	216	group_107.smaller_source
sp|O60259|KLK8_HUMAN	0.784179	260	group_107.smaller_source
sp|O60260|PRKN_HUMAN	0.790587	465	group_107.smaller_source
sp|O60264|SMCA5_HUMAN	0.888049	1052	group_107.smaller_source
sp|O60266|ADCY3_HUMAN	0.898761	1144	group_107.smaller_source
sp|O60269|GRIN2_HUMAN	0.768408	458	group_107.smaller_source
sp|O60271|JIP4_HUMAN	0.862682	1321	group_107.smaller_source
sp|O60281|ZN292_HUMAN	0.888715	2723	group_107.smaller_source
sp|O60282|KIF5C_HUMAN	0.866119	957	group_107.smaller_source
sp|Q96H20|SNF8_HUMAN	0.845117	258	group_1070.smaller_source
sp|Q96H22|CENPN_HUMAN	0.914574	339	group_1070.smaller_source
sp|Q96H55|MYO19_HUMAN	0.883137	970	group_1070.smaller_source
sp|Q96H72|S39AD_HUMAN	0.955704	371	group_1070.smaller_source
sp|Q96H86|ZN764_HUMAN	0.849766	408	group_1070.smaller_source
sp|Q96H96|COQ2_HUMAN	0.955704	371	group_1070.smaller_source
sp|Q96HA1|P121A_HUMAN	0.724512	1249	group_1070.smaller_source
sp|Q96HA7|TONSL_HUMAN	0.841571	1378	group_1070.smaller_source
sp|Q96HA8|NTAQ1_HUMAN	0.764327	205	group_1070.smaller_source
sp|Q96HA9|PX11C_HUMAN	0.81201	241	group_1070.smaller_source
sp|Q96HB5|CC120_HUMAN	0.830159	630	group_1071.smaller_source
sp|Q96HC4|PDLI5_HUMAN	0.845117	596	group_1071.smaller_source
sp|Q96HD1|CREL1_HUMAN	0.850756	420	group_1071.smaller_source
sp|Q96HD9|ACY3_HUMAN	0.819498	319	group_1071.smaller_source
sp|Q96HE7|ERO1A_HUMAN	0.889817	468	group_1071.smaller_source
sp|Q96HE8|TMM80_HUMAN	0.75331	143	group_1071.smaller_source
sp|Q96HF1|SFRP2_HUMAN	0.888049	295	group_1071.smaller_source
sp|Q96HH6|TMM19_HUMAN	0.866119	336	group_1071.smaller_source
sp|Q96HH9|GRM2B_HUMAN	0.779096	432	group_1071.smaller_source
sp|Q96HI0|SENP5_HUMAN	0.877625	755	group_1071.smaller_source
sp|Q96HJ3|CCD34_HUMAN	0.672595	373	group_1072.smaller_source
sp|Q96HJ5|MS4A3_HUMAN	0.853291	214	group_1072.smaller_source
sp|Q96HN2|SAHH3_HUMAN	0.889817	611	group_1072.smaller_source
sp|Q96HP0|DOCK6_HUMAN	0.889817	2047	group_1072.smaller_source
sp|Q96HP8|T176A_HUMAN	0.917586	235	group_1072.smaller_source
sp|Q96HR3|MED30_HUMAN	0.887343	178	group_1072.smaller_source
sp|Q96HR8|NAF1_HUMAN	0.862682	494	group_1072.smaller_source
sp|Q96HR9|REEP6_HUMAN	0.862682	211	group_1072.smaller_source
sp|Q96HS1|PGAM5_HUMAN	0.78925	289	group_1072.smaller_source
sp|Q96HT8|MR1L1_HUMAN	0.887343	127	group_1072.smaller_source
sp|Q96HU1|SGSM3_HUMAN	0.885825	749	group_1073.smaller_source
sp|Q96HU8|DIRA2_HUMAN	0.699039	199	group_1073.smaller_source
sp|Q96HW7|INT4_HUMAN	0.889817	963	group_1073.smaller_source
sp|Q96HY6|DDRGK_HUMAN	0.881127	314	group_1073.smaller_source
sp|Q96HY7|DHTK1_HUMAN	0.914775	919	group_1073.smaller_source
sp|Q96HZ4|HES6_HUMAN	0.677376	224	group_1073.smaller_source
sp|Q96I13|ABHD8_HUMAN	0.922155	439	group_1073.smaller_source
sp|Q96I15|SCLY_HUMAN	0.889817	445	group_1073.smaller_source
sp|Q96I23|PREY_HUMAN	0.888715	114	group_1073.smaller_source
sp|Q96I24|FUBP3_HUMAN	0.862682	572	group_1073.smaller_source
sp|Q96I25|SPF45_HUMAN	0.76606	401	group_1074.smaller_source
sp|Q96I34|PP16A_HUMAN	0.866119	528	group_1074.smaller_source
sp|Q96I51|RCC1L_HUMAN	0.797354	464	group_1074.smaller_source
sp|Q96I59|SYNM_HUMAN	0.758365	477	group_1074.smaller_source
sp|Q96I76|GPTC3_HUMAN	0.887607	525	group_1074.smaller_source
sp|Q96I99|SUCB2_HUMAN	0.83922	432	group_1074.smaller_source
sp|Q96IF1|AJUBA_HUMAN	0.830783	538	group_1074.smaller_source
sp|Q96II8|LRCH3_HUMAN	0.830783	777	group_1074.smaller_source
sp|Q96IJ6|GMPPA_HUMAN	0.955704	420	group_1074.smaller_source
sp|Q96IK1|BOD1_HUMAN	0.673403	185	group_1074.smaller_source
sp|Q96IK5|GMCL1_HUMAN	0.917586	515	group_1075.smaller_source
sp|Q96IL0|COA8_HUMAN	0.648434	206	group_1075.smaller_source
sp|Q96IP4|TET5A_HUMAN	0.922155	442	group_1075.smaller_source
sp|Q96IQ9|ZN414_HUMAN	0.558702	312	group_1075.smaller_source
sp|Q96IR7|HPDL_HUMAN	0.713709	371	group_1075.smaller_source
sp|Q96IS3|RAX2_HUMAN	0.589524	184	group_1075.smaller_source
sp|Q96IT1|ZN496_HUMAN	0.889817	587	group_1075.smaller_source
sp|Q96IU2|ZBED3_HUMAN	0.578424	234	group_1075.smaller_source
sp|Q96IU4|ABHEB_HUMAN	0.84877	210	group_1075.smaller_source
sp|Q96IV0|NGLY1_HUMAN	0.890172	654	group_1075.smaller_source
sp|Q96IV6|FXDC2_HUMAN	0.914574	333	group_1076.smaller_source
sp|Q96IW7|SC22A_HUMAN	0.890172	307	group_1076.smaller_source
sp|Q96IX5|ATPMK_HUMAN	0.825584	58	group_1076.smaller_source
sp|Q96IY1|NSL1_HUMAN	0.862682	281	group_1076.smaller_source
sp|Q96IY4|CBPB2_HUMAN	0.902331	423	group_1076.smaller_source
sp|Q96IZ0|PAWR_HUMAN	0.786028	340	group_1076.smaller_source
sp|Q96IZ2|ADTRP_HUMAN	0.889817	230	group_1076.smaller_source
sp|Q96IZ5|RBM41_HUMAN	0.914775	413	group_1076.smaller_source
sp|Q96IZ6|MET2A_HUMAN	0.853291	378	group_1076.smaller_source
sp|Q96IZ7|RSRC1_HUMAN	0.889817	334	group_1076.smaller_source
sp|Q96J01|THOC3_HUMAN	0.819498	351	group_1077.smaller_source
sp|Q96J02|ITCH_HUMAN	0.889817	903	group_1077.smaller_source
sp|Q96J42|TXD15_HUMAN	0.922155	360	group_1077.smaller_source
sp|Q96J65|MRP9_HUMAN	0.850756	1359	group_1077.smaller_source
sp|Q96J66|MRP8_HUMAN	0.889817	1382	group_1077.smaller_source
sp|Q96J84|KIRR1_HUMAN	0.898761	757	group_1077.smaller_source
sp|Q96J87|CELF6_HUMAN	0.940087	481	group_1077.smaller_source
sp|Q96J92|WNK4_HUMAN	0.77675	1243	group_1077.smaller_source
sp|Q96J94|PIWL1_HUMAN	0.878913	861	group_1077.smaller_source
sp|Q96JA1|LRIG1_HUMAN	0.862682	1093	group_1077.smaller_source
sp|Q96JA3|PKHA8_HUMAN	0.793193	519	group_1078.smaller_source
sp|Q96JB1|DYH8_HUMAN	0.895914	4490	group_1078.smaller_source
sp|Q96JB2|COG3_HUMAN	0.883629	828	group_1078.smaller_source
sp|Q96JB3|HIC2_HUMAN	0.845117	615	group_1078.smaller_source
sp|Q96JB5|CK5P3_HUMAN	0.889817	506	group_1078.smaller_source
sp|Q96JB6|LOXL4_HUMAN	0.917586	756	group_1078.smaller_source
sp|Q96JB8|MPP4_HUMAN	0.862682	637	group_1078.smaller_source
sp|Q96JC1|VPS39_HUMAN	0.889817	886	group_1078.smaller_source
sp|Q96JC9|EAF1_HUMAN	0.784179	268	group_1078.smaller_source
sp|Q96JD6|AKCL2_HUMAN	0.862682	320	group_1078.smaller_source
sp|Q96JE7|SC16B_HUMAN	0.84393	1060	group_1079.smaller_source
sp|Q96JE9|MAP6_HUMAN	0.672595	813	group_1079.smaller_source
sp|Q96JF0|SIAT2_HUMAN	0.773448	529	group_1079.smaller_source
sp|Q96JG6|VPS50_HUMAN	0.843325	964	group_1079.smaller_source
sp|Q96JG8|MAGD4_HUMAN	0.812991	741	group_1079.smaller_source
sp|Q96JG9|ZN469_HUMAN	0.889817	3953	group_1079.smaller_source
sp|Q96JH7|VCIP1_HUMAN	0.878913	1222	group_1079.smaller_source
sp|Q96JH8|RADIL_HUMAN	0.914775	1075	group_1079.smaller_source
sp|Q96JI7|SPTCS_HUMAN	0.917586	2443	group_1079.smaller_source
sp|Q96JJ3|ELMO2_HUMAN	0.797423	720	group_1079.smaller_source
sp|O60284|ST18_HUMAN	0.885825	1047	group_108.smaller_source
sp|O60285|NUAK1_HUMAN	0.862682	661	group_108.smaller_source
sp|O60291|MGRN1_HUMAN	0.839845	552	group_108.smaller_source
sp|O60292|SI1L3_HUMAN	0.862682	1781	group_108.smaller_source
sp|O60293|ZC3H1_HUMAN	0.86772	1989	group_108.smaller_source
sp|O60294|TYW4_HUMAN	0.847318	686	group_108.smaller_source
sp|O60296|TRAK2_HUMAN	0.721349	914	group_108.smaller_source
sp|O60303|KATIP_HUMAN	0.914775	1618	group_108.smaller_source
sp|O60304|ZN500_HUMAN	0.866119	480	group_108.smaller_source
sp|O60306|AQR_HUMAN	0.889817	1485	group_108.smaller_source
sp|Q96JJ6|JPH4_HUMAN	0.895628	628	group_1080.smaller_source
sp|Q96JJ7|TMX3_HUMAN	0.914775	454	group_1080.smaller_source
sp|Q96JK2|DCAF5_HUMAN	0.889817	942	group_1080.smaller_source
sp|Q96JK9|MAML3_HUMAN	0.821551	1138	group_1080.smaller_source
sp|Q96JL9|ZN333_HUMAN	0.839293	665	group_1080.smaller_source
sp|Q96JM2|ZN462_HUMAN	0.914775	2506	group_1080.smaller_source
sp|Q96JM3|CHAP1_HUMAN	0.807415	812	group_1080.smaller_source
sp|Q96JM7|LMBL3_HUMAN	0.885825	780	group_1080.smaller_source
sp|Q96JN0|LCOR_HUMAN	0.669031	433	group_1080.smaller_source
sp|Q96JN2|CC136_HUMAN	0.922155	1154	group_1080.smaller_source
sp|Q96JN8|NEUL4_HUMAN	0.917586	1562	group_1081.smaller_source
sp|Q96JP0|FEM1C_HUMAN	0.839845	617	group_1081.smaller_source
sp|Q96JP2|MY15B_HUMAN	0.889817	3096	group_1081.smaller_source
sp|Q96JP5|ZFP91_HUMAN	0.862682	570	group_1081.smaller_source
sp|Q96JP9|CDHR1_HUMAN	0.889817	859	group_1081.smaller_source
sp|Q96JQ0|PCD16_HUMAN	0.917586	3298	group_1081.smaller_source
sp|Q96JQ5|M4A4A_HUMAN	0.799646	239	group_1081.smaller_source
sp|Q96JS3|PGBD1_HUMAN	0.917586	809	group_1081.smaller_source
sp|Q96JW4|S41A2_HUMAN	0.940087	573	group_1081.smaller_source
sp|Q96JX3|SRAC1_HUMAN	0.83058	654	group_1081.smaller_source
sp|Q96JY0|MAEL_HUMAN	0.777878	434	group_1082.smaller_source
sp|Q96JY6|PDLI2_HUMAN	0.830783	352	group_1082.smaller_source
sp|Q96JZ2|HSH2D_HUMAN	0.808085	352	group_1082.smaller_source
sp|Q96K12|FACR2_HUMAN	0.881127	515	group_1082.smaller_source
sp|Q96K19|RN170_HUMAN	0.889817	258	group_1082.smaller_source
sp|Q96K21|ANCHR_HUMAN	0.636612	471	group_1082.smaller_source
sp|Q96K30|RITA1_HUMAN	0.656015	269	group_1082.smaller_source
sp|Q96K58|ZN668_HUMAN	0.791676	619	group_1082.smaller_source
sp|Q96K76|UBP47_HUMAN	0.917586	1375	group_1082.smaller_source
sp|Q96K78|AGRG7_HUMAN	0.890172	797	group_1082.smaller_source
sp|Q96K80|ZC3HA_HUMAN	0.862682	434	group_1083.smaller_source
sp|Q96K83|ZN521_HUMAN	0.829512	1311	group_1083.smaller_source
sp|Q96KA5|CLP1L_HUMAN	0.914775	538	group_1083.smaller_source
sp|Q96KB5|TOPK_HUMAN	0.699496	322	group_1083.smaller_source
sp|Q96KC8|DNJC1_HUMAN	0.862682	554	group_1083.smaller_source
sp|Q96KG7|MEG10_HUMAN	0.833013	1140	group_1083.smaller_source
sp|Q96KG9|SCYL1_HUMAN	0.881127	808	group_1083.smaller_source
sp|Q96KJ9|COX42_HUMAN	0.842633	171	group_1083.smaller_source
sp|Q96KK3|KCNS1_HUMAN	0.874792	526	group_1083.smaller_source
sp|Q96KK4|O10C1_HUMAN	0.833013	312	group_1083.smaller_source
sp|Q96KK5|H2A1H_HUMAN	0.810156	128	group_1084.smaller_source
sp|Q96KM6|Z512B_HUMAN	0.6669	892	group_1084.smaller_source
sp|Q96KN2|CNDP1_HUMAN	0.839872	507	group_1084.smaller_source
sp|Q96KN3|PKNX2_HUMAN	0.845225	472	group_1084.smaller_source
sp|Q96KN4|LRAT1_HUMAN	0.845225	292	group_1084.smaller_source
sp|Q96KN7|RPGR1_HUMAN	0.833013	1286	group_1084.smaller_source
sp|Q96KN8|PLAT5_HUMAN	0.866996	279	group_1084.smaller_source
sp|Q96KP1|EXOC2_HUMAN	0.917586	924	group_1084.smaller_source
sp|Q96KP4|CNDP2_HUMAN	0.853291	475	group_1084.smaller_source
sp|Q96KP6|TNIP3_HUMAN	0.821551	325	group_1084.smaller_source
sp|Q96KQ4|ASPP1_HUMAN	0.787862	1090	group_1085.smaller_source
sp|Q96KQ7|EHMT2_HUMAN	0.889817	1210	group_1085.smaller_source
sp|Q96KR4|LMLN_HUMAN	0.915677	647	group_1085.smaller_source
sp|Q96KR6|F210B_HUMAN	0.890172	192	group_1085.smaller_source
sp|Q96KR7|PHAR3_HUMAN	0.914775	559	group_1085.smaller_source
sp|Q96KS0|EGLN2_HUMAN	0.887607	407	group_1085.smaller_source
sp|Q96KV7|WDR90_HUMAN	0.914775	1748	group_1085.smaller_source
sp|Q96L08|SUSD3_HUMAN	0.83922	255	group_1085.smaller_source
sp|Q96L12|CALR3_HUMAN	0.856114	384	group_1085.smaller_source
sp|Q96L21|RL10L_HUMAN	0.713542	214	group_1085.smaller_source
sp|Q96L33|RHOV_HUMAN	0.889817	236	group_1086.smaller_source
sp|Q96L34|MARK4_HUMAN	0.862682	752	group_1086.smaller_source
sp|Q96L42|KCNH8_HUMAN	0.889817	1107	group_1086.smaller_source
sp|Q96L46|CPNS2_HUMAN	0.84877	248	group_1086.smaller_source
sp|Q96L50|LLR1_HUMAN	0.850756	414	group_1086.smaller_source
sp|Q96L58|B3GT6_HUMAN	0.862848	329	group_1086.smaller_source
sp|Q96L73|NSD1_HUMAN	0.862252	2696	group_1086.smaller_source
sp|Q96L91|EP400_HUMAN	0.887607	3159	group_1086.smaller_source
sp|Q96L92|SNX27_HUMAN	0.862682	541	group_1086.smaller_source
sp|Q96L93|KI16B_HUMAN	0.883629	1317	group_1086.smaller_source
sp|Q96L96|ALPK3_HUMAN	0.914775	1705	group_1087.smaller_source
sp|Q96LA5|FCRL2_HUMAN	0.888049	508	group_1087.smaller_source
sp|Q96LA6|FCRL1_HUMAN	0.847032	429	group_1087.smaller_source
sp|Q96LA8|ANM6_HUMAN	0.862682	375	group_1087.smaller_source
sp|Q96LB1|MRGX2_HUMAN	0.898761	330	group_1087.smaller_source
sp|Q96LB2|MRGX1_HUMAN	0.898761	322	group_1087.smaller_source
sp|Q96LB3|IFT74_HUMAN	0.838393	600	group_1087.smaller_source
sp|Q96LB4|VATG3_HUMAN	0.56758	118	group_1087.smaller_source
sp|Q96LB8|PGRP4_HUMAN	0.816557	373	group_1087.smaller_source
sp|Q96LB9|PGRP3_HUMAN	0.870777	341	group_1087.smaller_source
sp|Q96LC7|SIG10_HUMAN	0.845117	697	group_1088.smaller_source
sp|Q96LC9|BMF_HUMAN	0.902331	184	group_1088.smaller_source
sp|Q96LD4|TRI47_HUMAN	0.79223	638	group_1088.smaller_source
sp|Q96LD8|SENP8_HUMAN	0.902331	212	group_1088.smaller_source
sp|Q96LI5|CNO6L_HUMAN	0.84877	555	group_1088.smaller_source
sp|Q96LI6|HSFY1_HUMAN	0.810156	401	group_1088.smaller_source
sp|Q96LJ7|DHRS1_HUMAN	0.889817	313	group_1088.smaller_source
sp|Q96LJ8|UBX10_HUMAN	0.589877	280	group_1088.smaller_source
sp|Q96LK0|CEP19_HUMAN	0.717862	163	group_1088.smaller_source
sp|Q96LL4|CH048_HUMAN	0.850756	319	group_1088.smaller_source
sp|Q96LL9|DJC30_HUMAN	0.70603	226	group_1089.smaller_source
sp|Q96LM5|SMIP2_HUMAN	0.642627	186	group_1089.smaller_source
sp|Q96LM6|SMIP9_HUMAN	0.821551	180	group_1089.smaller_source
sp|Q96LR2|LURA1_HUMAN	0.699039	239	group_1089.smaller_source
sp|Q96LR5|UB2E2_HUMAN	0.72012	201	group_1089.smaller_source
sp|Q96LR9|APLD1_HUMAN	0.862682	279	group_1089.smaller_source
sp|Q96LT4|SAMD8_HUMAN	0.839845	415	group_1089.smaller_source
sp|Q96LT7|CI072_HUMAN	0.862682	481	group_1089.smaller_source
sp|Q96LT9|RNPC3_HUMAN	0.856114	517	group_1089.smaller_source
sp|Q96LW4|PRIPO_HUMAN	0.914775	560	group_1089.smaller_source
sp|O60307|MAST3_HUMAN	0.914025	1309	group_109.smaller_source
sp|O60308|CE104_HUMAN	0.862682	925	group_109.smaller_source
sp|O60312|AT10A_HUMAN	0.922155	1499	group_109.smaller_source
sp|O60313|OPA1_HUMAN	0.922155	960	group_109.smaller_source
sp|O60315|ZEB2_HUMAN	0.708857	1214	group_109.smaller_source
sp|O60318|GANP_HUMAN	0.917586	1980	group_109.smaller_source
sp|O60331|PI51C_HUMAN	0.843325	668	group_109.smaller_source
sp|O60333|KIF1B_HUMAN	0.922155	1816	group_109.smaller_source
sp|O60336|MABP1_HUMAN	0.821551	1514	group_109.smaller_source
sp|O60337|MARH6_HUMAN	0.911293	910	group_109.smaller_source
sp|Q96LW7|CAR19_HUMAN	0.743294	228	group_1090.smaller_source
sp|Q96LX7|CCD17_HUMAN	0.844443	622	group_1090.smaller_source
sp|Q96LX8|ZN597_HUMAN	0.889817	424	group_1090.smaller_source
sp|Q96LZ3|CANB2_HUMAN	0.850756	170	group_1090.smaller_source
sp|Q96LZ7|RMD2_HUMAN	0.889817	410	group_1090.smaller_source
sp|Q96M02|CJ090_HUMAN	0.862682	699	group_1090.smaller_source
sp|Q96M11|HYLS1_HUMAN	0.830783	299	group_1090.smaller_source
sp|Q96M27|PRRC1_HUMAN	0.889817	445	group_1090.smaller_source
sp|Q96M29|TEKT5_HUMAN	0.820583	485	group_1090.smaller_source
sp|Q96M32|KAD7_HUMAN	0.881187	723	group_1090.smaller_source
sp|Q96M61|MAGBI_HUMAN	0.862848	343	group_1091.smaller_source
sp|Q96M63|ODAD1_HUMAN	0.862682	670	group_1091.smaller_source
sp|Q96M86|DNHD1_HUMAN	0.913658	4753	group_1091.smaller_source
sp|Q96M91|CFA53_HUMAN	0.728435	514	group_1091.smaller_source
sp|Q96M94|KLH15_HUMAN	0.889817	604	group_1091.smaller_source
sp|Q96M96|FGD4_HUMAN	0.868903	766	group_1091.smaller_source
sp|Q96M98|PACRG_HUMAN	0.753804	296	group_1091.smaller_source
sp|Q96MA6|KAD8_HUMAN	0.914025	479	group_1091.smaller_source
sp|Q96MB7|HARB1_HUMAN	0.911293	349	group_1091.smaller_source
sp|Q96MC2|DRC1_HUMAN	0.866119	740	group_1091.smaller_source
sp|Q96MD2|KICS2_HUMAN	0.888049	445	group_1092.smaller_source
sp|Q96MF2|STAC3_HUMAN	0.862682	364	group_1092.smaller_source
sp|Q96MF7|NSE2_HUMAN	0.862682	247	group_1092.smaller_source
sp|Q96MG2|JSPR1_HUMAN	0.797141	331	group_1092.smaller_source
sp|Q96MG7|NSE3_HUMAN	0.883629	304	group_1092.smaller_source
sp|Q96MG8|PCMD1_HUMAN	0.772034	357	group_1092.smaller_source
sp|Q96MH2|HEXI2_HUMAN	0.587453	286	group_1092.smaller_source
sp|Q96MH6|DIESL_HUMAN	0.917586	324	group_1092.smaller_source
sp|Q96MI9|CBPC4_HUMAN	0.917586	1112	group_1092.smaller_source
sp|Q96MK3|FA20A_HUMAN	0.866119	541	group_1092.smaller_source
sp|Q96MM3|ZFP42_HUMAN	0.771556	310	group_1093.smaller_source
sp|Q96MM7|H6ST2_HUMAN	0.914775	605	group_1093.smaller_source
sp|Q96MN2|NALP4_HUMAN	0.914775	994	group_1093.smaller_source
sp|Q96MN9|ZN488_HUMAN	0.75461	340	group_1093.smaller_source
sp|Q96MP8|KCTD7_HUMAN	0.914025	289	group_1093.smaller_source
sp|Q96MR6|CFA57_HUMAN	0.914775	1250	group_1093.smaller_source
sp|Q96MS0|ROBO3_HUMAN	0.914775	1386	group_1093.smaller_source
sp|Q96MT3|PRIC1_HUMAN	0.895914	831	group_1093.smaller_source
sp|Q96MT7|CFA44_HUMAN	0.913175	1854	group_1093.smaller_source
sp|Q96MT8|CEP63_HUMAN	0.636612	703	group_1093.smaller_source
sp|Q96MU7|YTDC1_HUMAN	0.888049	727	group_1094.smaller_source
sp|Q96MU8|KREM1_HUMAN	0.858967	473	group_1094.smaller_source
sp|Q96MV1|TLCD4_HUMAN	0.888049	263	group_1094.smaller_source
sp|Q96MV8|ZDH15_HUMAN	0.888049	337	group_1094.smaller_source
sp|Q96MW5|COG8_HUMAN	0.887343	612	group_1094.smaller_source
sp|Q96MX0|CKLF3_HUMAN	0.888715	182	group_1094.smaller_source
sp|Q96MX3|ZNF48_HUMAN	0.701326	618	group_1094.smaller_source
sp|Q96MY7|F161B_HUMAN	0.699039	647	group_1094.smaller_source
sp|Q96N11|INT15_HUMAN	0.889817	449	group_1094.smaller_source
sp|Q96N16|JKIP1_HUMAN	0.762764	626	group_1094.smaller_source
sp|Q96N19|G137A_HUMAN	0.822622	417	group_1095.smaller_source
sp|Q96N21|AP4AT_HUMAN	0.883629	525	group_1095.smaller_source
sp|Q96N58|ZN578_HUMAN	0.672595	590	group_1095.smaller_source
sp|Q96N64|PWP2A_HUMAN	0.859468	755	group_1095.smaller_source
sp|Q96N66|MBOA7_HUMAN	0.914574	472	group_1095.smaller_source
sp|Q96N67|DOCK7_HUMAN	0.889817	2140	group_1095.smaller_source
sp|Q96N76|HUTU_HUMAN	0.914025	676	group_1095.smaller_source
sp|Q96N77|ZN641_HUMAN	0.769057	438	group_1095.smaller_source
sp|Q96N87|S6A18_HUMAN	0.862848	628	group_1095.smaller_source
sp|Q96N95|ZN396_HUMAN	0.866119	335	group_1095.smaller_source
sp|Q96N96|SPT13_HUMAN	0.779719	652	group_1096.smaller_source
sp|Q96NA2|RILP_HUMAN	0.72064	401	group_1096.smaller_source
sp|Q96NB1|CEP20_HUMAN	0.875486	174	group_1096.smaller_source
sp|Q96NB2|SFXN2_HUMAN	0.862682	322	group_1096.smaller_source
sp|Q96NB3|ZN830_HUMAN	0.743745	372	group_1096.smaller_source
sp|Q96NC0|ZMAT2_HUMAN	0.764549	199	group_1096.smaller_source
sp|Q96NE9|FRMD6_HUMAN	0.889817	622	group_1096.smaller_source
sp|Q96NG3|ODAD4_HUMAN	0.794096	672	group_1096.smaller_source
sp|Q96NG5|ZN558_HUMAN	0.735727	402	group_1096.smaller_source
sp|Q96NH3|BROMI_HUMAN	0.889817	1257	group_1096.smaller_source
sp|Q96NI6|LRFN5_HUMAN	0.889817	719	group_1097.smaller_source
sp|Q96NL6|SCLT1_HUMAN	0.862682	688	group_1097.smaller_source
sp|Q96NL8|CF418_HUMAN	0.744311	207	group_1097.smaller_source
sp|Q96NM4|TOX2_HUMAN	0.814588	488	group_1097.smaller_source
sp|Q96NN9|AIFM3_HUMAN	0.862682	605	group_1097.smaller_source
sp|Q96NR3|PTHD1_HUMAN	0.912356	888	group_1097.smaller_source
sp|Q96NR8|RDH12_HUMAN	0.883629	316	group_1097.smaller_source
sp|Q96NT0|VMA22_HUMAN	0.862682	180	group_1097.smaller_source
sp|Q96NT3|GUCD1_HUMAN	0.794159	240	group_1097.smaller_source
sp|Q96NT5|PCFT_HUMAN	0.889817	459	group_1097.smaller_source
sp|Q96NU1|SAM11_HUMAN	0.801842	681	group_1098.smaller_source
sp|Q96NW4|ANR27_HUMAN	0.898761	1050	group_1098.smaller_source
sp|Q96NW7|LRRC7_HUMAN	0.889817	1537	group_1098.smaller_source
sp|Q96NX5|KCC1G_HUMAN	0.883629	476	group_1098.smaller_source
sp|Q96NY7|CLIC6_HUMAN	0.752283	704	group_1098.smaller_source
sp|Q96NY8|NECT4_HUMAN	0.866119	510	group_1098.smaller_source
sp|Q96NY9|MUS81_HUMAN	0.830783	551	group_1098.smaller_source
sp|Q96NZ1|FOXN4_HUMAN	0.764549	517	group_1098.smaller_source
sp|Q96NZ8|WFKN1_HUMAN	0.883137	548	group_1098.smaller_source
sp|Q96NZ9|PRAP1_HUMAN	0.888049	151	group_1098.smaller_source
sp|Q96P09|BIRC8_HUMAN	0.820583	236	group_1099.smaller_source
sp|Q96P11|NSUN5_HUMAN	0.843325	429	group_1099.smaller_source
sp|Q96P15|SPB11_HUMAN	0.838393	392	group_1099.smaller_source
sp|Q96P16|RPR1A_HUMAN	0.810322	312	group_1099.smaller_source
sp|Q96P20|NLRP3_HUMAN	0.889817	1036	group_1099.smaller_source
sp|Q96P26|5NT1B_HUMAN	0.862682	610	group_1099.smaller_source
sp|Q96P31|FCRL3_HUMAN	0.866119	734	group_1099.smaller_source
sp|Q96P44|COLA1_HUMAN	0.843325	957	group_1099.smaller_source
sp|Q96P47|AGAP3_HUMAN	0.922155	875	group_1099.smaller_source
sp|Q96P48|ARAP1_HUMAN	0.853291	1450	group_1099.smaller_source
sp|A1A4Y4|IRGM_HUMAN	0.914775	181	group_11.smaller_source
sp|A1A519|F170A_HUMAN	0.697818	330	group_11.smaller_source
sp|A1A5B4|ANO9_HUMAN	0.888715	782	group_11.smaller_source
sp|A1A5C7|S22AN_HUMAN	0.850756	686	group_11.smaller_source
sp|A1E959|ODAM_HUMAN	0.862682	279	group_11.smaller_source
sp|A1KXE4|F168B_HUMAN	0.749934	195	group_11.smaller_source
sp|A1KZ92|PXDNL_HUMAN	0.882267	1463	group_11.smaller_source
sp|A1L0T0|HACL2_HUMAN	0.887343	632	group_11.smaller_source
sp|A1L167|U2QL1_HUMAN	0.715135	161	group_11.smaller_source
sp|A1L190|SYCE3_HUMAN	0.726625	88	group_11.smaller_source
sp|O60341|KDM1A_HUMAN	0.889817	852	group_110.smaller_source
sp|O60343|TBCD4_HUMAN	0.856114	1298	group_110.smaller_source
sp|O60346|PHLP1_HUMAN	0.875486	1717	group_110.smaller_source
sp|O60353|FZD6_HUMAN	0.881127	706	group_110.smaller_source
sp|O60356|NUPR1_HUMAN	0.52646	82	group_110.smaller_source
sp|O60359|CCG3_HUMAN	0.895914	315	group_110.smaller_source
sp|O60381|HBP1_HUMAN	0.81201	514	group_110.smaller_source
sp|O60383|GDF9_HUMAN	0.872048	454	group_110.smaller_source
sp|O60391|NMD3B_HUMAN	0.866119	1043	group_110.smaller_source
sp|O60393|NOBOX_HUMAN	0.727394	691	group_110.smaller_source
sp|Q96P53|WDFY2_HUMAN	0.853291	400	group_1100.smaller_source
sp|Q96P56|CTSR2_HUMAN	0.915677	530	group_1100.smaller_source
sp|Q96P63|SPB12_HUMAN	0.914025	405	group_1100.smaller_source
sp|Q96P65|QRFPR_HUMAN	0.862682	431	group_1100.smaller_source
sp|Q96P66|GP101_HUMAN	0.917586	508	group_1100.smaller_source
sp|Q96P68|OXGR1_HUMAN	0.917586	337	group_1100.smaller_source
sp|Q96P70|IPO9_HUMAN	0.850213	1041	group_1100.smaller_source
sp|Q96P71|NECA3_HUMAN	0.801842	396	group_1100.smaller_source
sp|Q96PB1|CASD1_HUMAN	0.915677	797	group_1100.smaller_source
sp|Q96PB7|NOE3_HUMAN	0.830783	478	group_1100.smaller_source
sp|Q96PC2|IP6K3_HUMAN	0.888049	410	group_1101.smaller_source
sp|Q96PC3|AP1S3_HUMAN	0.889817	154	group_1101.smaller_source
sp|Q96PC5|MIA2_HUMAN	0.862682	1412	group_1101.smaller_source
sp|Q96PD2|DCBD2_HUMAN	0.889817	775	group_1101.smaller_source
sp|Q96PD4|IL17F_HUMAN	0.711967	163	group_1101.smaller_source
sp|Q96PD5|PGRP2_HUMAN	0.850756	576	group_1101.smaller_source
sp|Q96PD6|MOGT1_HUMAN	0.883629	335	group_1101.smaller_source
sp|Q96PD7|DGAT2_HUMAN	0.883629	388	group_1101.smaller_source
sp|Q96PE1|AGRA2_HUMAN	0.898761	1338	group_1101.smaller_source
sp|Q96PE2|ARHGH_HUMAN	0.883137	2063	group_1101.smaller_source
sp|Q96PE3|INP4A_HUMAN	0.885825	977	group_1102.smaller_source
sp|Q96PE7|MCEE_HUMAN	0.791525	176	group_1102.smaller_source
sp|Q96PF1|TGM7_HUMAN	0.889817	710	group_1102.smaller_source
sp|Q96PF2|TSSK2_HUMAN	0.862682	358	group_1102.smaller_source
sp|Q96PG8|BBC3B_HUMAN	0.635655	261	group_1102.smaller_source
sp|Q96PH1|NOX5_HUMAN	0.917586	765	group_1102.smaller_source
sp|Q96PH6|DB118_HUMAN	0.699039	123	group_1102.smaller_source
sp|Q96PJ5|FCRL4_HUMAN	0.862682	515	group_1102.smaller_source
sp|Q96PK6|RBM14_HUMAN	0.717462	669	group_1102.smaller_source
sp|Q96PL5|ERMAP_HUMAN	0.862682	475	group_1102.smaller_source
sp|Q96PM5|ZN363_HUMAN	0.779096	261	group_1103.smaller_source
sp|Q96PM9|Z385A_HUMAN	0.614357	386	group_1103.smaller_source
sp|Q96PN6|ADCYA_HUMAN	0.911293	1610	group_1103.smaller_source
sp|Q96PN7|TREF1_HUMAN	0.862682	1200	group_1103.smaller_source
sp|Q96PN8|TSSK3_HUMAN	0.786028	268	group_1103.smaller_source
sp|Q96PP8|GBP5_HUMAN	0.856114	586	group_1103.smaller_source
sp|Q96PP9|GBP4_HUMAN	0.862682	640	group_1103.smaller_source
sp|Q96PQ0|SORC2_HUMAN	0.862682	1159	group_1103.smaller_source
sp|Q96PQ1|SIG12_HUMAN	0.814588	595	group_1103.smaller_source
sp|Q96PQ6|ZN317_HUMAN	0.914025	595	group_1103.smaller_source
sp|Q96PQ7|KLHL5_HUMAN	0.8567	755	group_1104.smaller_source
sp|Q96PR1|KCNC2_HUMAN	0.862682	638	group_1104.smaller_source
sp|Q96PS8|AQP10_HUMAN	0.86772	301	group_1104.smaller_source
sp|Q96PU4|UHRF2_HUMAN	0.866119	802	group_1104.smaller_source
sp|Q96PU5|NED4L_HUMAN	0.889817	975	group_1104.smaller_source
sp|Q96PU8|QKI_HUMAN	0.673403	341	group_1104.smaller_source
sp|Q96PV0|SYGP1_HUMAN	0.78925	1343	group_1104.smaller_source
sp|Q96PV4|PNMA5_HUMAN	0.839293	448	group_1104.smaller_source
sp|Q96PV6|LENG8_HUMAN	0.821551	800	group_1104.smaller_source
sp|Q96PV7|F193B_HUMAN	0.819498	902	group_1104.smaller_source
sp|Q96PX1|RN157_HUMAN	0.839845	679	group_1105.smaller_source
sp|Q96PX8|SLIK1_HUMAN	0.850756	696	group_1105.smaller_source
sp|Q96PX9|PKH4B_HUMAN	0.914775	1627	group_1105.smaller_source
sp|Q96PY5|FMNL2_HUMAN	0.889817	1086	group_1105.smaller_source
sp|Q96PY6|NEK1_HUMAN	0.836648	1258	group_1105.smaller_source
sp|Q96PZ0|PUS7_HUMAN	0.875486	661	group_1105.smaller_source
sp|Q96PZ2|F111A_HUMAN	0.874006	611	group_1105.smaller_source
sp|Q96PZ7|CSMD1_HUMAN	0.955704	3564	group_1105.smaller_source
sp|Q96Q04|LMTK3_HUMAN	0.862848	1460	group_1105.smaller_source
sp|Q96Q05|TPPC9_HUMAN	0.917586	1148	group_1105.smaller_source
sp|Q96Q06|PLIN4_HUMAN	0.823966	1371	group_1106.smaller_source
sp|Q96Q07|BTBD9_HUMAN	0.866119	612	group_1106.smaller_source
sp|Q96Q11|TRNT1_HUMAN	0.819498	434	group_1106.smaller_source
sp|Q96Q15|SMG1_HUMAN	0.917586	3661	group_1106.smaller_source
sp|Q96Q27|ASB2_HUMAN	0.889817	635	group_1106.smaller_source
sp|Q96Q35|FACC1_HUMAN	0.862682	445	group_1106.smaller_source
sp|Q96Q40|CDK15_HUMAN	0.862682	435	group_1106.smaller_source
sp|Q96Q42|ALS2_HUMAN	0.870777	1657	group_1106.smaller_source
sp|Q96Q45|TM237_HUMAN	0.888049	408	group_1106.smaller_source
sp|Q96Q77|CIB3_HUMAN	0.711404	187	group_1106.smaller_source
sp|Q96Q80|DERL3_HUMAN	0.862682	235	group_1107.smaller_source
sp|Q96Q83|ALKB3_HUMAN	0.76606	286	group_1107.smaller_source
sp|Q96Q89|KI20B_HUMAN	0.862682	1820	group_1107.smaller_source
sp|Q96Q91|B3A4_HUMAN	0.902331	983	group_1107.smaller_source
sp|Q96QA5|GSDMA_HUMAN	0.80476	445	group_1107.smaller_source
sp|Q96QB1|RHG07_HUMAN	0.889817	1528	group_1107.smaller_source
sp|Q96QC0|PP1RA_HUMAN	0.889817	940	group_1107.smaller_source
sp|Q96QD8|S38A2_HUMAN	0.888049	506	group_1107.smaller_source
sp|Q96QD9|UIF_HUMAN	0.689641	318	group_1107.smaller_source
sp|Q96QE2|MYCT_HUMAN	0.917586	648	group_1107.smaller_source
sp|Q96QE3|ATAD5_HUMAN	0.914775	1844	group_1108.smaller_source
sp|Q96QE5|TEFM_HUMAN	0.845225	360	group_1108.smaller_source
sp|Q96QF0|RAB3I_HUMAN	0.821551	476	group_1108.smaller_source
sp|Q96QF7|GCNA_HUMAN	0.850756	691	group_1108.smaller_source
sp|Q96QG7|MTMR9_HUMAN	0.914775	549	group_1108.smaller_source
sp|Q96QH2|PRAM_HUMAN	0.841571	670	group_1108.smaller_source
sp|Q96QI5|HS3S6_HUMAN	0.747571	342	group_1108.smaller_source
sp|Q96QK1|VPS35_HUMAN	0.833013	796	group_1108.smaller_source
sp|Q96QP1|ALPK1_HUMAN	0.917586	1244	group_1108.smaller_source
sp|Q96QR8|PURB_HUMAN	0.722497	312	group_1108.smaller_source
sp|Q96QS3|ARX_HUMAN	0.684495	562	group_1109.smaller_source
sp|Q96QS6|PSKH2_HUMAN	0.797714	385	group_1109.smaller_source
sp|Q96QT4|TRPM7_HUMAN	0.914775	1865	group_1109.smaller_source
sp|Q96QT6|PHF12_HUMAN	0.748567	1004	group_1109.smaller_source
sp|Q96QU1|PCD15_HUMAN	0.917586	1955	group_1109.smaller_source
sp|Q96QU6|1A1L1_HUMAN	0.86772	501	group_1109.smaller_source
sp|Q96QU8|XPO6_HUMAN	0.889817	1125	group_1109.smaller_source
sp|Q96QV1|HHIP_HUMAN	0.855572	700	group_1109.smaller_source
sp|Q96QV6|H2A1A_HUMAN	0.810156	131	group_1109.smaller_source
sp|Q96QZ7|MAGI1_HUMAN	0.889817	1491	group_1109.smaller_source
sp|O60423|AT8B3_HUMAN	0.845117	1300	group_111.smaller_source
sp|O60427|FADS1_HUMAN	0.841571	444	group_111.smaller_source
sp|O60437|PEPL_HUMAN	0.883629	1756	group_111.smaller_source
sp|O60443|GSDME_HUMAN	0.862848	496	group_111.smaller_source
sp|O60447|EVI5_HUMAN	0.887343	810	group_111.smaller_source
sp|O60449|LY75_HUMAN	0.889817	1722	group_111.smaller_source
sp|O60462|NRP2_HUMAN	0.913175	931	group_111.smaller_source
sp|O60469|DSCAM_HUMAN	0.889817	2012	group_111.smaller_source
sp|O60476|MA1A2_HUMAN	0.821551	641	group_111.smaller_source
sp|O60477|BRNP1_HUMAN	0.895914	761	group_111.smaller_source
sp|Q96R06|SPAG5_HUMAN	0.862682	1193	group_1110.smaller_source
sp|Q96RD6|PANX2_HUMAN	0.845225	677	group_1110.smaller_source
sp|Q96RD7|PANX1_HUMAN	0.898761	426	group_1110.smaller_source
sp|Q96RD9|FCRL5_HUMAN	0.862848	977	group_1110.smaller_source
sp|Q96RE7|NACC1_HUMAN	0.890172	527	group_1110.smaller_source
sp|Q96RE9|ZN300_HUMAN	0.72598	604	group_1110.smaller_source
sp|Q96RF0|SNX18_HUMAN	0.830159	628	group_1110.smaller_source
sp|Q96RG2|PASK_HUMAN	0.914025	1323	group_1110.smaller_source
sp|Q96RI0|PAR4_HUMAN	0.885825	385	group_1110.smaller_source
sp|Q96RI1|NR1H4_HUMAN	0.889817	486	group_1110.smaller_source
sp|Q96RI8|TAAR6_HUMAN	0.928717	345	group_1111.smaller_source
sp|Q96RJ0|TAAR1_HUMAN	0.922155	339	group_1111.smaller_source
sp|Q96RJ3|TR13C_HUMAN	0.842633	184	group_1111.smaller_source
sp|Q96RJ6|FER3L_HUMAN	0.819498	166	group_1111.smaller_source
sp|Q96RK0|CIC_HUMAN	0.889817	2517	group_1111.smaller_source
sp|Q96RK4|BBS4_HUMAN	0.821551	519	group_1111.smaller_source
sp|Q96RL1|UIMC1_HUMAN	0.821551	719	group_1111.smaller_source
sp|Q96RL6|SIG11_HUMAN	0.878913	698	group_1111.smaller_source
sp|Q96RL7|VP13A_HUMAN	0.889817	3174	group_1111.smaller_source
sp|Q96RN1|S26A8_HUMAN	0.914775	970	group_1111.smaller_source
sp|Q96RN5|MED15_HUMAN	0.72598	788	group_1112.smaller_source
sp|Q96RP3|UCN2_HUMAN	0.889817	112	group_1112.smaller_source
sp|Q96RP7|G3ST4_HUMAN	0.844443	486	group_1112.smaller_source
sp|Q96RP9|EFGM_HUMAN	0.882267	751	group_1112.smaller_source
sp|Q96RQ1|ERGI2_HUMAN	0.882267	377	group_1112.smaller_source
sp|Q96RQ3|MCCA_HUMAN	0.839845	725	group_1112.smaller_source
sp|Q96RQ9|OXLA_HUMAN	0.883629	567	group_1112.smaller_source
sp|Q96RR1|PEO1_HUMAN	0.850756	684	group_1112.smaller_source
sp|Q96RR4|KKCC2_HUMAN	0.777878	588	group_1112.smaller_source
sp|Q96RS0|TGS1_HUMAN	0.874006	853	group_1112.smaller_source
sp|Q96RS6|NUDC1_HUMAN	0.917586	583	group_1113.smaller_source
sp|Q96RT1|ERBIN_HUMAN	0.862682	1412	group_1113.smaller_source
sp|Q96RT7|GCP6_HUMAN	0.928717	1819	group_1113.smaller_source
sp|Q96RT8|GCP5_HUMAN	0.914025	1024	group_1113.smaller_source
sp|Q96RU2|UBP28_HUMAN	0.913175	1077	group_1113.smaller_source
sp|Q96RU3|FNBP1_HUMAN	0.862682	617	group_1113.smaller_source
sp|Q96RU7|TRIB3_HUMAN	0.911293	358	group_1113.smaller_source
sp|Q96RU8|TRIB1_HUMAN	0.866119	372	group_1113.smaller_source
sp|Q96RW7|HMCN1_HUMAN	0.915677	5635	group_1113.smaller_source
sp|Q96RY7|IF140_HUMAN	0.888319	1462	group_1113.smaller_source
sp|Q96S06|LMF1_HUMAN	0.881127	567	group_1114.smaller_source
sp|Q96S15|WDR24_HUMAN	0.862682	790	group_1114.smaller_source
sp|Q96S16|JMJD8_HUMAN	0.89492	264	group_1114.smaller_source
sp|Q96S21|RB40C_HUMAN	0.862682	281	group_1114.smaller_source
sp|Q96S37|S22AC_HUMAN	0.889817	553	group_1114.smaller_source
sp|Q96S38|KS6C1_HUMAN	0.914775	1066	group_1114.smaller_source
sp|Q96S42|NODAL_HUMAN	0.867834	347	group_1114.smaller_source
sp|Q96S44|PRPK_HUMAN	0.850756	253	group_1114.smaller_source
sp|Q96S52|PIGS_HUMAN	0.915677	555	group_1114.smaller_source
sp|Q96S53|TESK2_HUMAN	0.845225	571	group_1114.smaller_source
sp|Q96S55|WRIP1_HUMAN	0.911293	665	group_1115.smaller_source
sp|Q96S59|RANB9_HUMAN	0.87713	729	group_1115.smaller_source
sp|Q96S65|CSRN1_HUMAN	0.7515	589	group_1115.smaller_source
sp|Q96S66|CLCC1_HUMAN	0.862682	551	group_1115.smaller_source
sp|Q96S82|UBL7_HUMAN	0.845225	380	group_1115.smaller_source
sp|Q96S94|CCNL2_HUMAN	0.79695	520	group_1115.smaller_source
sp|Q96S97|MYADM_HUMAN	0.898761	322	group_1115.smaller_source
sp|Q96S99|PKHF1_HUMAN	0.914775	279	group_1115.smaller_source
sp|Q96SA4|SERC2_HUMAN	0.866119	455	group_1115.smaller_source
sp|Q96SB3|NEB2_HUMAN	0.862682	817	group_1115.smaller_source
sp|Q96SB4|SRPK1_HUMAN	0.917586	655	group_1116.smaller_source
sp|Q96SB8|SMC6_HUMAN	0.862682	1091	group_1116.smaller_source
sp|Q96SD1|DCR1C_HUMAN	0.881127	692	group_1116.smaller_source
sp|Q96SF7|TBX15_HUMAN	0.744941	602	group_1116.smaller_source
sp|Q96SI1|KCD15_HUMAN	0.821264	283	group_1116.smaller_source
sp|Q96SI9|STRBP_HUMAN	0.820583	672	group_1116.smaller_source
sp|Q96SL1|DIRC2_HUMAN	0.889817	478	group_1116.smaller_source
sp|Q96SL4|GPX7_HUMAN	0.889817	187	group_1116.smaller_source
sp|Q96SN7|ORAI2_HUMAN	0.794991	254	group_1116.smaller_source
sp|Q96SN8|CK5P2_HUMAN	0.862848	1893	group_1116.smaller_source
sp|Q96SQ5|ZN587_HUMAN	0.735727	575	group_1117.smaller_source
sp|Q96SQ7|ATOH8_HUMAN	0.817062	321	group_1117.smaller_source
sp|Q96SQ9|CP2S1_HUMAN	0.82935	504	group_1117.smaller_source
sp|Q96ST2|IWS1_HUMAN	0.729251	819	group_1117.smaller_source
sp|Q96ST3|SIN3A_HUMAN	0.889817	1273	group_1117.smaller_source
sp|Q96ST8|CEP89_HUMAN	0.853291	783	group_1117.smaller_source
sp|Q96SU4|OSBL9_HUMAN	0.889817	736	group_1117.smaller_source
sp|Q96SW2|CRBN_HUMAN	0.810322	442	group_1117.smaller_source
sp|Q96SY0|INT14_HUMAN	0.850756	518	group_1117.smaller_source
sp|Q96SZ4|ZSC10_HUMAN	0.866119	780	group_1117.smaller_source
sp|Q96SZ5|AEDO_HUMAN	0.755852	270	group_1118.smaller_source
sp|Q96SZ6|CK5P1_HUMAN	0.866996	601	group_1118.smaller_source
sp|Q96T17|MA7D2_HUMAN	0.779881	732	group_1118.smaller_source
sp|Q96T21|SEBP2_HUMAN	0.764327	854	group_1118.smaller_source
sp|Q96T23|RSF1_HUMAN	0.819498	1441	group_1118.smaller_source
sp|Q96T37|RBM15_HUMAN	0.862682	977	group_1118.smaller_source
sp|Q96T49|PP16B_HUMAN	0.812991	567	group_1118.smaller_source
sp|Q96T51|RUFY1_HUMAN	0.807574	708	group_1118.smaller_source
sp|Q96T52|IMP2L_HUMAN	0.850756	175	group_1118.smaller_source
sp|Q96T53|MBOA4_HUMAN	0.914574	435	group_1118.smaller_source
sp|Q96T54|KCNKH_HUMAN	0.850756	332	group_1119.smaller_source
sp|Q96T55|KCNKG_HUMAN	0.818213	309	group_1119.smaller_source
sp|Q96T58|MINT_HUMAN	0.914025	3664	group_1119.smaller_source
sp|Q96T60|PNKP_HUMAN	0.744916	521	group_1119.smaller_source
sp|Q96T66|NMNA3_HUMAN	0.80897	252	group_1119.smaller_source
sp|Q96T68|SETB2_HUMAN	0.862682	719	group_1119.smaller_source
sp|Q96T76|MMS19_HUMAN	0.902331	1030	group_1119.smaller_source
sp|Q96T83|SL9A7_HUMAN	0.940087	725	group_1119.smaller_source
sp|Q96T88|UHRF1_HUMAN	0.842633	793	group_1119.smaller_source
sp|Q96T91|GPHA2_HUMAN	0.914775	129	group_1119.smaller_source
sp|O60478|G137B_HUMAN	0.922155	399	group_112.smaller_source
sp|O60479|DLX3_HUMAN	0.591098	287	group_112.smaller_source
sp|O60481|ZIC3_HUMAN	0.761031	467	group_112.smaller_source
sp|O60486|PLXC1_HUMAN	0.877625	1568	group_112.smaller_source
sp|O60487|MPZL2_HUMAN	0.881187	215	group_112.smaller_source
sp|O60488|ACSL4_HUMAN	0.883629	711	group_112.smaller_source
sp|O60493|SNX3_HUMAN	0.636612	162	group_112.smaller_source
sp|O60494|CUBN_HUMAN	0.898761	3623	group_112.smaller_source
sp|O60496|DOK2_HUMAN	0.790587	412	group_112.smaller_source
sp|O60499|STX10_HUMAN	0.853291	249	group_112.smaller_source
sp|Q96TA1|NIBA2_HUMAN	0.862682	746	group_1120.smaller_source
sp|Q96TA2|YMEL1_HUMAN	0.889817	773	group_1120.smaller_source
sp|Q96TC7|RMD3_HUMAN	0.917586	470	group_1120.smaller_source
sp|Q99062|CSF3R_HUMAN	0.917586	836	group_1120.smaller_source
sp|Q99075|HBEGF_HUMAN	0.762764	208	group_1120.smaller_source
sp|Q99081|HTF4_HUMAN	0.798359	682	group_1120.smaller_source
sp|Q99102|MUC4_HUMAN	0.889817	5412	group_1120.smaller_source
sp|Q99217|AMELX_HUMAN	0.867834	191	group_1120.smaller_source
sp|Q99250|SCN2A_HUMAN	0.883629	2005	group_1120.smaller_source
sp|Q99259|DCE1_HUMAN	0.889817	594	group_1120.smaller_source
sp|Q99417|MYCBP_HUMAN	0.694135	103	group_1121.smaller_source
sp|Q99418|CYH2_HUMAN	0.862682	400	group_1121.smaller_source
sp|Q99424|ACOX2_HUMAN	0.875486	681	group_1121.smaller_source
sp|Q99426|TBCB_HUMAN	0.81201	244	group_1121.smaller_source
sp|Q99435|NELL2_HUMAN	0.917586	816	group_1121.smaller_source
sp|Q99436|PSB7_HUMAN	0.756808	277	group_1121.smaller_source
sp|Q99437|VATO_HUMAN	0.845225	205	group_1121.smaller_source
sp|Q99439|CNN2_HUMAN	0.711404	309	group_1121.smaller_source
sp|Q99447|PCY2_HUMAN	0.862682	389	group_1121.smaller_source
sp|Q99453|PHX2B_HUMAN	0.691687	314	group_1121.smaller_source
sp|Q99456|K1C12_HUMAN	0.845117	494	group_1122.smaller_source
sp|Q99459|CDC5L_HUMAN	0.862682	802	group_1122.smaller_source
sp|Q99460|PSMD1_HUMAN	0.928717	953	group_1122.smaller_source
sp|Q99466|NOTC4_HUMAN	0.7637	2003	group_1122.smaller_source
sp|Q99467|CD180_HUMAN	0.862682	661	group_1122.smaller_source
sp|Q99469|STAC_HUMAN	0.849766	402	group_1122.smaller_source
sp|Q99471|PFD5_HUMAN	0.676233	154	group_1122.smaller_source
sp|Q99487|PAFA2_HUMAN	0.778698	392	group_1122.smaller_source
sp|Q99489|OXDD_HUMAN	0.917586	341	group_1122.smaller_source
sp|Q99490|AGAP2_HUMAN	0.922155	1192	group_1122.smaller_source
sp|Q99496|RING2_HUMAN	0.889817	336	group_1123.smaller_source
sp|Q99497|PARK7_HUMAN	0.82935	189	group_1123.smaller_source
sp|Q99500|S1PR3_HUMAN	0.888049	378	group_1123.smaller_source
sp|Q99501|GA2L1_HUMAN	0.914775	681	group_1123.smaller_source
sp|Q99502|EYA1_HUMAN	0.914775	592	group_1123.smaller_source
sp|Q99504|EYA3_HUMAN	0.914775	573	group_1123.smaller_source
sp|Q99518|FMO2_HUMAN	0.898761	535	group_1123.smaller_source
sp|Q99519|NEUR1_HUMAN	0.887607	415	group_1123.smaller_source
sp|Q99523|SORT_HUMAN	0.821264	831	group_1123.smaller_source
sp|Q99527|GPER1_HUMAN	0.842633	375	group_1123.smaller_source
sp|Q99536|VAT1_HUMAN	0.853291	393	group_1124.smaller_source
sp|Q99538|LGMN_HUMAN	0.816087	433	group_1124.smaller_source
sp|Q99541|PLIN2_HUMAN	0.874006	437	group_1124.smaller_source
sp|Q99542|MMP19_HUMAN	0.793202	508	group_1124.smaller_source
sp|Q99543|DNJC2_HUMAN	0.820583	621	group_1124.smaller_source
sp|Q99547|MPH6_HUMAN	0.885825	160	group_1124.smaller_source
sp|Q99549|MPP8_HUMAN	0.914775	860	group_1124.smaller_source
sp|Q99550|MPP9_HUMAN	0.917586	1183	group_1124.smaller_source
sp|Q99551|MTEF1_HUMAN	0.799491	399	group_1124.smaller_source
sp|Q99558|M3K14_HUMAN	0.87713	947	group_1124.smaller_source
sp|Q99567|NUP88_HUMAN	0.917586	741	group_1125.smaller_source
sp|Q99569|PKP4_HUMAN	0.774189	1192	group_1125.smaller_source
sp|Q99570|PI3R4_HUMAN	0.889817	1358	group_1125.smaller_source
sp|Q99571|P2RX4_HUMAN	0.911293	388	group_1125.smaller_source
sp|Q99572|P2RX7_HUMAN	0.911293	595	group_1125.smaller_source
sp|Q99574|NEUS_HUMAN	0.855678	410	group_1125.smaller_source
sp|Q99575|POP1_HUMAN	0.883137	1024	group_1125.smaller_source
sp|Q99576|T22D3_HUMAN	0.779719	134	group_1125.smaller_source
sp|Q99578|RIT2_HUMAN	0.868903	217	group_1125.smaller_source
sp|Q99581|FEV_HUMAN	0.838084	238	group_1125.smaller_source
sp|Q99583|MNT_HUMAN	0.738321	582	group_1126.smaller_source
sp|Q99584|S10AD_HUMAN	0.575437	98	group_1126.smaller_source
sp|Q99590|SCAFB_HUMAN	0.759578	1463	group_1126.smaller_source
sp|Q99592|ZBT18_HUMAN	0.739215	522	group_1126.smaller_source
sp|Q99593|TBX5_HUMAN	0.840663	518	group_1126.smaller_source
sp|Q99594|TEAD3_HUMAN	0.805663	435	group_1126.smaller_source
sp|Q99595|TI17A_HUMAN	0.807415	171	group_1126.smaller_source
sp|Q99598|TSNAX_HUMAN	0.823966	290	group_1126.smaller_source
sp|Q99607|ELF4_HUMAN	0.862682	663	group_1126.smaller_source
sp|Q99608|NECD_HUMAN	0.859083	321	group_1126.smaller_source
sp|Q99611|SPS2_HUMAN	0.888715	448	group_1127.smaller_source
sp|Q99612|KLF6_HUMAN	0.830783	283	group_1127.smaller_source
sp|Q99613|EIF3C_HUMAN	0.889817	913	group_1127.smaller_source
sp|Q99615|DNJC7_HUMAN	0.7637	494	group_1127.smaller_source
sp|Q99616|CCL13_HUMAN	0.671637	98	group_1127.smaller_source
sp|Q99619|SPSB2_HUMAN	0.840795	263	group_1127.smaller_source
sp|Q99622|C10_HUMAN	0.802867	126	group_1127.smaller_source
sp|Q99623|PHB2_HUMAN	0.917586	299	group_1127.smaller_source
sp|Q99624|S38A3_HUMAN	0.888319	504	group_1127.smaller_source
sp|Q99626|CDX2_HUMAN	0.879444	313	group_1127.smaller_source
sp|Q99627|CSN8_HUMAN	0.885825	209	group_1128.smaller_source
sp|Q99633|PRP18_HUMAN	0.77572	342	group_1128.smaller_source
sp|Q99638|RAD9A_HUMAN	0.877625	391	group_1128.smaller_source
sp|Q99640|PMYT1_HUMAN	0.805663	499	group_1128.smaller_source
sp|Q99643|C560_HUMAN	0.710528	169	group_1128.smaller_source
sp|Q99645|EPYC_HUMAN	0.698469	322	group_1128.smaller_source
sp|Q99650|OSMR_HUMAN	0.917586	979	group_1128.smaller_source
sp|Q99653|CHP1_HUMAN	0.699039	195	group_1128.smaller_source
sp|Q99661|KIF2C_HUMAN	0.842633	725	group_1128.smaller_source
sp|Q99665|I12R2_HUMAN	0.913175	862	group_1128.smaller_source
sp|Q99674|CGRE1_HUMAN	0.914775	318	group_1129.smaller_source
sp|Q99675|CGRF1_HUMAN	0.809622	332	group_1129.smaller_source
sp|Q99677|LPAR4_HUMAN	0.851828	370	group_1129.smaller_source
sp|Q99683|M3K5_HUMAN	0.914775	1374	group_1129.smaller_source
sp|Q99684|GFI1_HUMAN	0.676785	422	group_1129.smaller_source
sp|Q99685|MGLL_HUMAN	0.898761	303	group_1129.smaller_source
sp|Q99687|MEIS3_HUMAN	0.889817	375	group_1129.smaller_source
sp|Q99689|FEZ1_HUMAN	0.889817	392	group_1129.smaller_source
sp|Q99697|PITX2_HUMAN	0.58991	317	group_1129.smaller_source
sp|Q99698|LYST_HUMAN	0.917586	3801	group_1129.smaller_source
sp|O60500|NPHN_HUMAN	0.889817	1241	group_113.smaller_source
sp|O60502|OGA_HUMAN	0.881127	916	group_113.smaller_source
sp|O60503|ADCY9_HUMAN	0.898761	1353	group_113.smaller_source
sp|O60504|VINEX_HUMAN	0.889817	671	group_113.smaller_source
sp|O60506|HNRPQ_HUMAN	0.914775	623	group_113.smaller_source
sp|O60507|TPST1_HUMAN	0.866119	370	group_113.smaller_source
sp|O60508|PRP17_HUMAN	0.914775	579	group_113.smaller_source
sp|O60512|B4GT3_HUMAN	0.792105	393	group_113.smaller_source
sp|O60513|B4GT4_HUMAN	0.762764	344	group_113.smaller_source
sp|O60516|4EBP3_HUMAN	0.535709	100	group_113.smaller_source
sp|Q99700|ATX2_HUMAN	0.764549	1313	group_1130.smaller_source
sp|Q99704|DOK1_HUMAN	0.793983	481	group_1130.smaller_source
sp|Q99705|MCHR1_HUMAN	0.845225	353	group_1130.smaller_source
sp|Q99706|KI2L4_HUMAN	0.786028	377	group_1130.smaller_source
sp|Q99707|METH_HUMAN	0.870777	1265	group_1130.smaller_source
sp|Q99708|CTIP_HUMAN	0.821551	897	group_1130.smaller_source
sp|Q99712|KCJ15_HUMAN	0.839293	375	group_1130.smaller_source
sp|Q99714|HCD2_HUMAN	0.866996	261	group_1130.smaller_source
sp|Q99715|COCA1_HUMAN	0.888049	3063	group_1130.smaller_source
sp|Q99717|SMAD5_HUMAN	0.862682	465	group_1130.smaller_source
sp|Q99719|SEPT5_HUMAN	0.764338	369	group_1131.smaller_source
sp|Q99720|SGMR1_HUMAN	0.829512	223	group_1131.smaller_source
sp|Q99726|ZNT3_HUMAN	0.922155	388	group_1131.smaller_source
sp|Q99728|BARD1_HUMAN	0.889817	777	group_1131.smaller_source
sp|Q99729|ROAA_HUMAN	0.914025	332	group_1131.smaller_source
sp|Q99731|CCL19_HUMAN	0.888049	98	group_1131.smaller_source
sp|Q99732|LITAF_HUMAN	0.764549	161	group_1131.smaller_source
sp|Q99733|NP1L4_HUMAN	0.830159	375	group_1131.smaller_source
sp|Q99735|MGST2_HUMAN	0.787082	147	group_1131.smaller_source
sp|Q99741|CDC6_HUMAN	0.780836	560	group_1131.smaller_source
sp|Q99743|NPAS2_HUMAN	0.878913	824	group_1132.smaller_source
sp|Q99747|SNAG_HUMAN	0.712605	312	group_1132.smaller_source
sp|Q99748|NRTN_HUMAN	0.764549	197	group_1132.smaller_source
sp|Q99750|MDFI_HUMAN	0.77572	246	group_1132.smaller_source
sp|Q99755|PI51A_HUMAN	0.799646	562	group_1132.smaller_source
sp|Q99757|THIOM_HUMAN	0.681461	166	group_1132.smaller_source
sp|Q99758|ABCA3_HUMAN	0.883629	1704	group_1132.smaller_source
sp|Q99759|M3K3_HUMAN	0.820583	626	group_1132.smaller_source
sp|Q99766|ATP5S_HUMAN	0.752324	200	group_1132.smaller_source
sp|Q99767|APBA2_HUMAN	0.874792	749	group_1132.smaller_source
sp|Q99784|NOE1_HUMAN	0.830783	485	group_1133.smaller_source
sp|Q99788|CML1_HUMAN	0.889817	373	group_1133.smaller_source
sp|Q99795|GPA33_HUMAN	0.779096	319	group_1133.smaller_source
sp|Q99797|MIPEP_HUMAN	0.914775	713	group_1133.smaller_source
sp|Q99798|ACON_HUMAN	0.917586	780	group_1133.smaller_source
sp|Q99801|NKX31_HUMAN	0.808085	234	group_1133.smaller_source
sp|Q99807|COQ7_HUMAN	0.744633	217	group_1133.smaller_source
sp|Q99808|S29A1_HUMAN	0.955704	456	group_1133.smaller_source
sp|Q99814|EPAS1_HUMAN	0.839845	870	group_1133.smaller_source
sp|Q99816|TS101_HUMAN	0.801842	390	group_1133.smaller_source
sp|Q99828|CIB1_HUMAN	0.72598	191	group_1134.smaller_source
sp|Q99829|CPNE1_HUMAN	0.881127	537	group_1134.smaller_source
sp|Q99832|TCPH_HUMAN	0.792866	543	group_1134.smaller_source
sp|Q99835|SMO_HUMAN	0.881187	787	group_1134.smaller_source
sp|Q99836|MYD88_HUMAN	0.862682	296	group_1134.smaller_source
sp|Q99848|EBP2_HUMAN	0.889817	306	group_1134.smaller_source
sp|Q99853|FOXB1_HUMAN	0.613758	325	group_1134.smaller_source
sp|Q99856|ARI3A_HUMAN	0.799646	593	group_1134.smaller_source
sp|Q99871|HAUS7_HUMAN	0.79695	358	group_1134.smaller_source
sp|Q99873|ANM1_HUMAN	0.889817	371	group_1134.smaller_source
sp|Q99877|H2B1N_HUMAN	0.705271	126	group_1135.smaller_source
sp|Q99878|H2A1J_HUMAN	0.810156	128	group_1135.smaller_source
sp|Q99879|H2B1M_HUMAN	0.705271	126	group_1135.smaller_source
sp|Q99880|H2B1L_HUMAN	0.705271	126	group_1135.smaller_source
sp|Q99884|SC6A7_HUMAN	0.866996	636	group_1135.smaller_source
sp|Q99895|CTRC_HUMAN	0.874006	268	group_1135.smaller_source
sp|Q99909|SSX3_HUMAN	0.80301	188	group_1135.smaller_source
sp|Q99928|GBRG3_HUMAN	0.889817	467	group_1135.smaller_source
sp|Q99929|ASCL2_HUMAN	0.596779	193	group_1135.smaller_source
sp|Q99932|SPAG8_HUMAN	0.812991	485	group_1135.smaller_source
sp|Q99933|BAG1_HUMAN	0.652067	345	group_1136.smaller_source
sp|Q99935|PROL1_HUMAN	0.778787	248	group_1136.smaller_source
sp|Q99941|ATF6B_HUMAN	0.862682	703	group_1136.smaller_source
sp|Q99942|RNF5_HUMAN	0.725378	180	group_1136.smaller_source
sp|Q99943|PLCA_HUMAN	0.78749	283	group_1136.smaller_source
sp|Q99944|EGFL8_HUMAN	0.850756	293	group_1136.smaller_source
sp|Q99946|PRRT1_HUMAN	0.866119	306	group_1136.smaller_source
sp|Q99952|PTN18_HUMAN	0.804993	460	group_1136.smaller_source
sp|Q99956|DUS9_HUMAN	0.855524	384	group_1136.smaller_source
sp|Q99958|FOXC2_HUMAN	0.707149	501	group_1136.smaller_source
sp|Q99959|PKP2_HUMAN	0.881187	881	group_1137.smaller_source
sp|Q99961|SH3G1_HUMAN	0.779719	368	group_1137.smaller_source
sp|Q99962|SH3G2_HUMAN	0.779719	352	group_1137.smaller_source
sp|Q99963|SH3G3_HUMAN	0.779719	347	group_1137.smaller_source
sp|Q99965|ADAM2_HUMAN	0.889817	735	group_1137.smaller_source
sp|Q99966|CITE1_HUMAN	0.845117	193	group_1137.smaller_source
sp|Q99967|CITE2_HUMAN	0.753804	270	group_1137.smaller_source
sp|Q99969|RARR2_HUMAN	0.647602	163	group_1137.smaller_source
sp|Q99972|MYOC_HUMAN	0.878913	504	group_1137.smaller_source
sp|Q99973|TEP1_HUMAN	0.883137	2627	group_1137.smaller_source
sp|Q99983|OMD_HUMAN	0.843934	421	group_1138.smaller_source
sp|Q99985|SEM3C_HUMAN	0.830783	751	group_1138.smaller_source
sp|Q99986|VRK1_HUMAN	0.862682	396	group_1138.smaller_source
sp|Q99988|GDF15_HUMAN	0.834881	308	group_1138.smaller_source
sp|Q99990|VGLL1_HUMAN	0.757486	258	group_1138.smaller_source
sp|Q99996|AKAP9_HUMAN	0.889817	3907	group_1138.smaller_source
sp|Q99999|G3ST1_HUMAN	0.887343	423	group_1138.smaller_source
sp|Q9BPU6|DPYL5_HUMAN	0.881187	564	group_1138.smaller_source
sp|Q9BPU9|B9D2_HUMAN	0.673841	175	group_1138.smaller_source
sp|Q9BPV8|P2Y13_HUMAN	0.915677	354	group_1138.smaller_source
sp|Q9BPW8|NIPS1_HUMAN	0.862682	284	group_1139.smaller_source
sp|Q9BPW9|DHRS9_HUMAN	0.845117	319	group_1139.smaller_source
sp|Q9BPX1|DHB14_HUMAN	0.889817	270	group_1139.smaller_source
sp|Q9BPX3|CND3_HUMAN	0.883629	1015	group_1139.smaller_source
sp|Q9BPX6|MICU1_HUMAN	0.806606	476	group_1139.smaller_source
sp|Q9BPY8|HOP_HUMAN	0.749934	73	group_1139.smaller_source
sp|Q9BPZ2|SPI2B_HUMAN	0.772673	258	group_1139.smaller_source
sp|Q9BPZ3|PAIP2_HUMAN	0.862682	127	group_1139.smaller_source
sp|Q9BPZ7|SIN1_HUMAN	0.839845	522	group_1139.smaller_source
sp|Q9BQ04|RBM4B_HUMAN	0.849766	359	group_1139.smaller_source
sp|O60519|CRBL2_HUMAN	0.520281	120	group_114.smaller_source
sp|O60524|NEMF_HUMAN	0.914775	1076	group_114.smaller_source
sp|O60543|CIDEA_HUMAN	0.915677	219	group_114.smaller_source
sp|O60547|GMDS_HUMAN	0.875486	372	group_114.smaller_source
sp|O60548|FOXD2_HUMAN	0.762764	495	group_114.smaller_source
sp|O60551|NMT2_HUMAN	0.86772	498	group_114.smaller_source
sp|O60563|CCNT1_HUMAN	0.862682	726	group_114.smaller_source
sp|O60565|GREM1_HUMAN	0.695286	184	group_114.smaller_source
sp|O60566|BUB1B_HUMAN	0.888049	1050	group_114.smaller_source
sp|O60568|PLOD3_HUMAN	0.839293	738	group_114.smaller_source
sp|Q9BQ15|SOSB1_HUMAN	0.838393	211	group_1140.smaller_source
sp|Q9BQ16|TICN3_HUMAN	0.917586	436	group_1140.smaller_source
sp|Q9BQ24|ZFY21_HUMAN	0.830159	234	group_1140.smaller_source
sp|Q9BQ31|KCNS3_HUMAN	0.902331	491	group_1140.smaller_source
sp|Q9BQ39|DDX50_HUMAN	0.889817	737	group_1140.smaller_source
sp|Q9BQ50|TREX2_HUMAN	0.888049	236	group_1140.smaller_source
sp|Q9BQ51|PD1L2_HUMAN	0.805663	273	group_1140.smaller_source
sp|Q9BQ52|RNZ2_HUMAN	0.862682	826	group_1140.smaller_source
sp|Q9BQ61|TRIR_HUMAN	0.651371	176	group_1140.smaller_source
sp|Q9BQ65|USB1_HUMAN	0.866119	265	group_1140.smaller_source
sp|Q9BQ66|KR412_HUMAN	0.486101	201	group_1141.smaller_source
sp|Q9BQ67|GRWD1_HUMAN	0.853291	446	group_1141.smaller_source
sp|Q9BQ69|MACD1_HUMAN	0.889817	325	group_1141.smaller_source
sp|Q9BQ70|TCF25_HUMAN	0.784244	676	group_1141.smaller_source
sp|Q9BQ83|SLX1_HUMAN	0.883362	275	group_1141.smaller_source
sp|Q9BQ87|TBL1Y_HUMAN	0.913175	522	group_1141.smaller_source
sp|Q9BQ89|F110A_HUMAN	0.713709	295	group_1141.smaller_source
sp|Q9BQ90|KLDC3_HUMAN	0.914775	382	group_1141.smaller_source
sp|Q9BQ95|ECSIT_HUMAN	0.709462	431	group_1141.smaller_source
sp|Q9BQA1|MEP50_HUMAN	0.862682	342	group_1141.smaller_source
sp|Q9BQA5|HINFP_HUMAN	0.826395	517	group_1142.smaller_source
sp|Q9BQA9|CYBC1_HUMAN	0.843325	187	group_1142.smaller_source
sp|Q9BQB4|SOST_HUMAN	0.724924	213	group_1142.smaller_source
sp|Q9BQB6|VKOR1_HUMAN	0.820583	163	group_1142.smaller_source
sp|Q9BQC3|DPH2_HUMAN	0.889817	489	group_1142.smaller_source
sp|Q9BQD3|KXDL1_HUMAN	0.64966	176	group_1142.smaller_source
sp|Q9BQD7|ANKMT_HUMAN	0.752283	235	group_1142.smaller_source
sp|Q9BQE3|TBA1C_HUMAN	0.889817	449	group_1142.smaller_source
sp|Q9BQE4|SELS_HUMAN	0.75331	189	group_1142.smaller_source
sp|Q9BQE5|APOL2_HUMAN	0.822899	337	group_1142.smaller_source
sp|Q9BQE9|BCL7B_HUMAN	0.862682	202	group_1143.smaller_source
sp|Q9BQF6|SENP7_HUMAN	0.889817	1050	group_1143.smaller_source
sp|Q9BQG0|MBB1A_HUMAN	0.889817	1328	group_1143.smaller_source
sp|Q9BQG1|SYT3_HUMAN	0.889817	590	group_1143.smaller_source
sp|Q9BQG2|NUD12_HUMAN	0.883629	462	group_1143.smaller_source
sp|Q9BQI0|AIF1L_HUMAN	0.647253	150	group_1143.smaller_source
sp|Q9BQI3|E2AK1_HUMAN	0.850756	630	group_1143.smaller_source
sp|Q9BQI4|CCDC3_HUMAN	0.708849	270	group_1143.smaller_source
sp|Q9BQI5|SGIP1_HUMAN	0.862682	828	group_1143.smaller_source
sp|Q9BQI6|SLF1_HUMAN	0.875486	1058	group_1143.smaller_source
sp|Q9BQJ4|TMM47_HUMAN	0.881187	181	group_1144.smaller_source
sp|Q9BQK8|LPIN3_HUMAN	0.887343	851	group_1144.smaller_source
sp|Q9BQL6|FERM1_HUMAN	0.856114	677	group_1144.smaller_source
sp|Q9BQP7|MGME1_HUMAN	0.77699	344	group_1144.smaller_source
sp|Q9BQQ3|GORS1_HUMAN	0.777608	440	group_1144.smaller_source
sp|Q9BQS2|SYT15_HUMAN	0.859468	421	group_1144.smaller_source
sp|Q9BQS7|HEPH_HUMAN	0.895914	1158	group_1144.smaller_source
sp|Q9BQS8|FYCO1_HUMAN	0.839845	1478	group_1144.smaller_source
sp|Q9BQT8|ODC_HUMAN	0.801842	299	group_1144.smaller_source
sp|Q9BQT9|CSTN3_HUMAN	0.889817	956	group_1144.smaller_source
sp|Q9BQW3|COE4_HUMAN	0.917586	602	group_1145.smaller_source
sp|Q9BQY4|RHXF2_HUMAN	0.652724	288	group_1145.smaller_source
sp|Q9BQY9|DBND2_HUMAN	0.722497	259	group_1145.smaller_source
sp|Q9BR01|ST4A1_HUMAN	0.856114	284	group_1145.smaller_source
sp|Q9BR39|JPH2_HUMAN	0.814848	696	group_1145.smaller_source
sp|Q9BR61|ACBD6_HUMAN	0.889817	282	group_1145.smaller_source
sp|Q9BR76|COR1B_HUMAN	0.888049	489	group_1145.smaller_source
sp|Q9BRA0|NAA38_HUMAN	0.723061	125	group_1145.smaller_source
sp|Q9BRA2|TXD17_HUMAN	0.633189	123	group_1145.smaller_source
sp|Q9BRB3|PIGQ_HUMAN	0.902331	760	group_1145.smaller_source
sp|Q9BRC7|PLCD4_HUMAN	0.914775	762	group_1146.smaller_source
sp|Q9BRD0|BUD13_HUMAN	0.693406	619	group_1146.smaller_source
sp|Q9BRF8|CPPED_HUMAN	0.825117	314	group_1146.smaller_source
sp|Q9BRG1|VPS25_HUMAN	0.890172	176	group_1146.smaller_source
sp|Q9BRG2|SH23A_HUMAN	0.801842	576	group_1146.smaller_source
sp|Q9BRI3|ZNT2_HUMAN	0.853739	372	group_1146.smaller_source
sp|Q9BRJ2|RM45_HUMAN	0.913175	306	group_1146.smaller_source
sp|Q9BRJ7|TIRR_HUMAN	0.722214	211	group_1146.smaller_source
sp|Q9BRJ9|MESP1_HUMAN	0.659484	268	group_1146.smaller_source
sp|Q9BRK0|REEP2_HUMAN	0.862682	252	group_1146.smaller_source
sp|Q9BRK3|MXRA8_HUMAN	0.888319	442	group_1147.smaller_source
sp|Q9BRK4|LZTS2_HUMAN	0.885825	669	group_1147.smaller_source
sp|Q9BRK5|CAB45_HUMAN	0.881127	362	group_1147.smaller_source
sp|Q9BRL6|SRSF8_HUMAN	0.72272	282	group_1147.smaller_source
sp|Q9BRL7|SC22C_HUMAN	0.889817	303	group_1147.smaller_source
sp|Q9BRP0|OVOL2_HUMAN	0.703807	275	group_1147.smaller_source
sp|Q9BRP4|PAAF1_HUMAN	0.794159	392	group_1147.smaller_source
sp|Q9BRP8|PYM1_HUMAN	0.476257	204	group_1147.smaller_source
sp|Q9BRQ0|PYGO2_HUMAN	0.743745	406	group_1147.smaller_source
sp|Q9BRQ3|NUD22_HUMAN	0.915677	303	group_1147.smaller_source
sp|Q9BRQ5|ORAI3_HUMAN	0.83058	295	group_1148.smaller_source
sp|Q9BRQ6|MIC25_HUMAN	0.676785	235	group_1148.smaller_source
sp|Q9BRQ8|FSP1_HUMAN	0.889817	373	group_1148.smaller_source
sp|Q9BRR0|ZKSC3_HUMAN	0.866119	538	group_1148.smaller_source
sp|Q9BRR3|PGAP4_HUMAN	0.801955	403	group_1148.smaller_source
sp|Q9BRR6|ADPGK_HUMAN	0.889817	497	group_1148.smaller_source
sp|Q9BRR9|RHG09_HUMAN	0.859083	750	group_1148.smaller_source
sp|Q9BRS2|RIOK1_HUMAN	0.914775	568	group_1148.smaller_source
sp|Q9BRS8|LARP6_HUMAN	0.917586	491	group_1148.smaller_source
sp|Q9BRT2|UQCC2_HUMAN	0.614209	126	group_1148.smaller_source
sp|Q9BRT3|MIEN1_HUMAN	0.795937	115	group_1149.smaller_source
sp|Q9BRT8|ZNG1A_HUMAN	0.883629	395	group_1149.smaller_source
sp|Q9BRT9|SLD5_HUMAN	0.862682	223	group_1149.smaller_source
sp|Q9BRU9|UTP23_HUMAN	0.917586	249	group_1149.smaller_source
sp|Q9BRV3|SWET1_HUMAN	0.851828	221	group_1149.smaller_source
sp|Q9BRV8|SIKE1_HUMAN	0.833013	207	group_1149.smaller_source
sp|Q9BRX2|PELO_HUMAN	0.862682	385	group_1149.smaller_source
sp|Q9BRX5|PSF3_HUMAN	0.708967	216	group_1149.smaller_source
sp|Q9BRX8|PXL2A_HUMAN	0.807415	229	group_1149.smaller_source
sp|Q9BRX9|WDR83_HUMAN	0.754333	315	group_1149.smaller_source
sp|O60573|IF4E2_HUMAN	0.790587	245	group_115.smaller_source
sp|O60583|CCNT2_HUMAN	0.862682	730	group_115.smaller_source
sp|O60602|TLR5_HUMAN	0.895914	858	group_115.smaller_source
sp|O60603|TLR2_HUMAN	0.833013	784	group_115.smaller_source
sp|O60609|GFRA3_HUMAN	0.704494	400	group_115.smaller_source
sp|O60610|DIAP1_HUMAN	0.917586	1272	group_115.smaller_source
sp|O60613|SEP15_HUMAN	0.79582	165	group_115.smaller_source
sp|O60635|TSN1_HUMAN	0.902331	241	group_115.smaller_source
sp|O60636|TSN2_HUMAN	0.855524	221	group_115.smaller_source
sp|O60641|AP180_HUMAN	0.875882	907	group_115.smaller_source
sp|Q9BRZ2|TRI56_HUMAN	0.799646	755	group_1150.smaller_source
sp|Q9BS16|CENPK_HUMAN	0.889817	269	group_1150.smaller_source
sp|Q9BS18|APC13_HUMAN	0.648775	74	group_1150.smaller_source
sp|Q9BS26|ERP44_HUMAN	0.834881	406	group_1150.smaller_source
sp|Q9BS31|ZN649_HUMAN	0.864403	505	group_1150.smaller_source
sp|Q9BS34|ZN670_HUMAN	0.735727	389	group_1150.smaller_source
sp|Q9BS40|LXN_HUMAN	0.839293	222	group_1150.smaller_source
sp|Q9BS86|ZPBP1_HUMAN	0.795937	351	group_1150.smaller_source
sp|Q9BS91|S35A5_HUMAN	0.922155	424	group_1150.smaller_source
sp|Q9BSA4|TTYH2_HUMAN	0.889817	534	group_1150.smaller_source
sp|Q9BSA9|TM175_HUMAN	0.888715	504	group_1151.smaller_source
sp|Q9BSB4|ATGA1_HUMAN	0.724924	218	group_1151.smaller_source
sp|Q9BSD3|RHNO1_HUMAN	0.786124	238	group_1151.smaller_source
sp|Q9BSD7|NTPCR_HUMAN	0.808085	190	group_1151.smaller_source
sp|Q9BSE2|TMM79_HUMAN	0.858967	394	group_1151.smaller_source
sp|Q9BSE4|HERP2_HUMAN	0.895914	406	group_1151.smaller_source
sp|Q9BSE5|GDAH_HUMAN	0.821551	352	group_1151.smaller_source
sp|Q9BSF0|SMAKA_HUMAN	0.862682	95	group_1151.smaller_source
sp|Q9BSG1|ZNF2_HUMAN	0.817062	425	group_1151.smaller_source
sp|Q9BSH4|TACO1_HUMAN	0.862682	297	group_1151.smaller_source
sp|Q9BSH5|HDHD3_HUMAN	0.889817	251	group_1152.smaller_source
sp|Q9BSI4|TINF2_HUMAN	0.889817	451	group_1152.smaller_source
sp|Q9BSJ2|GCP2_HUMAN	0.889817	902	group_1152.smaller_source
sp|Q9BSJ5|CQ080_HUMAN	0.862682	609	group_1152.smaller_source
sp|Q9BSJ6|PIMRE_HUMAN	0.521626	248	group_1152.smaller_source
sp|Q9BSJ8|ESYT1_HUMAN	0.917586	1104	group_1152.smaller_source
sp|Q9BSK2|S2533_HUMAN	0.902331	321	group_1152.smaller_source
sp|Q9BSK4|FEM1A_HUMAN	0.883629	669	group_1152.smaller_source
sp|Q9BSL1|UBAC1_HUMAN	0.784244	405	group_1152.smaller_source
sp|Q9BSM1|PCGF1_HUMAN	0.77147	259	group_1152.smaller_source
sp|Q9BSQ5|CCM2_HUMAN	0.864403	444	group_1153.smaller_source
sp|Q9BSR8|YIPF4_HUMAN	0.883629	244	group_1153.smaller_source
sp|Q9BST9|RTKN_HUMAN	0.782164	563	group_1153.smaller_source
sp|Q9BSU1|PHAF1_HUMAN	0.885825	422	group_1153.smaller_source
sp|Q9BSU3|NAA11_HUMAN	0.867814	229	group_1153.smaller_source
sp|Q9BSV6|SEN34_HUMAN	0.867834	310	group_1153.smaller_source
sp|Q9BSW2|EFC4B_HUMAN	0.835852	731	group_1153.smaller_source
sp|Q9BSW7|SYT17_HUMAN	0.845117	474	group_1153.smaller_source
sp|Q9BSY9|DESI2_HUMAN	0.850756	194	group_1153.smaller_source
sp|Q9BT04|FUZZY_HUMAN	0.889817	418	group_1153.smaller_source
sp|Q9BT09|CNPY3_HUMAN	0.753804	278	group_1154.smaller_source
sp|Q9BT17|MTG1_HUMAN	0.853291	334	group_1154.smaller_source
sp|Q9BT22|ALG1_HUMAN	0.839293	464	group_1154.smaller_source
sp|Q9BT23|LIMD2_HUMAN	0.621064	127	group_1154.smaller_source
sp|Q9BT25|HAUS8_HUMAN	0.862682	410	group_1154.smaller_source
sp|Q9BT30|ALKB7_HUMAN	0.889817	221	group_1154.smaller_source
sp|Q9BT40|INP5K_HUMAN	0.922155	448	group_1154.smaller_source
sp|Q9BT43|RPC7L_HUMAN	0.88338	218	group_1154.smaller_source
sp|Q9BT49|THAP7_HUMAN	0.779372	309	group_1154.smaller_source
sp|Q9BT56|SPXN_HUMAN	0.760933	116	group_1154.smaller_source
sp|Q9BT67|NFIP1_HUMAN	0.806318	221	group_1155.smaller_source
sp|Q9BT78|CSN4_HUMAN	0.889817	406	group_1155.smaller_source
sp|Q9BT81|SOX7_HUMAN	0.759578	388	group_1155.smaller_source
sp|Q9BT88|SYT11_HUMAN	0.809622	431	group_1155.smaller_source
sp|Q9BT92|TCHP_HUMAN	0.617687	498	group_1155.smaller_source
sp|Q9BTA9|WAC_HUMAN	0.666739	647	group_1155.smaller_source
sp|Q9BTC0|DIDO1_HUMAN	0.755557	2240	group_1155.smaller_source
sp|Q9BTC8|MTA3_HUMAN	0.83058	594	group_1155.smaller_source
sp|Q9BTD3|TM121_HUMAN	0.889817	319	group_1155.smaller_source
sp|Q9BTD8|RBM42_HUMAN	0.793267	480	group_1155.smaller_source
sp|Q9BTE1|DCTN5_HUMAN	0.862682	182	group_1156.smaller_source
sp|Q9BTE3|MCMBP_HUMAN	0.862682	642	group_1156.smaller_source
sp|Q9BTE6|AASD1_HUMAN	0.917586	412	group_1156.smaller_source
sp|Q9BTE7|DCNL5_HUMAN	0.748567	237	group_1156.smaller_source
sp|Q9BTF0|THUM2_HUMAN	0.889817	503	group_1156.smaller_source
sp|Q9BTK6|PAGR1_HUMAN	0.775295	254	group_1156.smaller_source
sp|Q9BTL3|RAMAC_HUMAN	0.5499	118	group_1156.smaller_source
sp|Q9BTL4|IER2_HUMAN	0.758365	223	group_1156.smaller_source
sp|Q9BTM9|URM1_HUMAN	0.872048	101	group_1156.smaller_source
sp|Q9BTN0|LRFN3_HUMAN	0.914775	628	group_1156.smaller_source
sp|Q9BTP6|ZBED2_HUMAN	0.62186	218	group_1157.smaller_source
sp|Q9BTP7|FAP24_HUMAN	0.772673	215	group_1157.smaller_source
sp|Q9BTT0|AN32E_HUMAN	0.862682	268	group_1157.smaller_source
sp|Q9BTT4|MED10_HUMAN	0.839845	135	group_1157.smaller_source
sp|Q9BTU6|P4K2A_HUMAN	0.883629	479	group_1157.smaller_source
sp|Q9BTV4|TMM43_HUMAN	0.889817	400	group_1157.smaller_source
sp|Q9BTV5|FSD1_HUMAN	0.887343	496	group_1157.smaller_source
sp|Q9BTW9|TBCD_HUMAN	0.845117	1192	group_1157.smaller_source
sp|Q9BTX1|NDC1_HUMAN	0.914574	674	group_1157.smaller_source
sp|Q9BTX3|TM208_HUMAN	0.895914	173	group_1157.smaller_source
sp|Q9BTY2|FUCO2_HUMAN	0.853291	467	group_1158.smaller_source
sp|Q9BTZ2|DHRS4_HUMAN	0.889817	278	group_1158.smaller_source
sp|Q9BU02|THTPA_HUMAN	0.769405	230	group_1158.smaller_source
sp|Q9BU19|ZN692_HUMAN	0.822899	519	group_1158.smaller_source
sp|Q9BU20|CPLN2_HUMAN	0.8567	258	group_1158.smaller_source
sp|Q9BU40|CRDL1_HUMAN	0.889817	456	group_1158.smaller_source
sp|Q9BU61|NDUF3_HUMAN	0.809793	184	group_1158.smaller_source
sp|Q9BU64|CENPO_HUMAN	0.889817	300	group_1158.smaller_source
sp|Q9BU76|MMTA2_HUMAN	0.729251	263	group_1158.smaller_source
sp|Q9BU79|TM243_HUMAN	0.866119	118	group_1158.smaller_source
sp|Q9BU89|DOHH_HUMAN	0.725745	302	group_1159.smaller_source
sp|Q9BUA3|SPNDC_HUMAN	0.764761	381	group_1159.smaller_source
sp|Q9BUB4|ADAT1_HUMAN	0.807415	502	group_1159.smaller_source
sp|Q9BUB5|MKNK1_HUMAN	0.811999	465	group_1159.smaller_source
sp|Q9BUB7|TMM70_HUMAN	0.895914	260	group_1159.smaller_source
sp|Q9BUD6|SPON2_HUMAN	0.883629	331	group_1159.smaller_source
sp|Q9BUE0|MED18_HUMAN	0.839845	208	group_1159.smaller_source
sp|Q9BUE6|ISCA1_HUMAN	0.764327	129	group_1159.smaller_source
sp|Q9BUF5|TBB6_HUMAN	0.830783	446	group_1159.smaller_source
sp|Q9BUF7|CRUM3_HUMAN	0.779096	120	group_1159.smaller_source
sp|O60645|EXOC3_HUMAN	0.883629	745	group_116.smaller_source
sp|O60656|UD19_HUMAN	0.867814	530	group_116.smaller_source
sp|O60658|PDE8A_HUMAN	0.888049	829	group_116.smaller_source
sp|O60662|KLH41_HUMAN	0.866119	606	group_116.smaller_source
sp|O60663|LMX1B_HUMAN	0.725174	402	group_116.smaller_source
sp|O60664|PLIN3_HUMAN	0.823966	434	group_116.smaller_source
sp|O60667|FCMR_HUMAN	0.714044	390	group_116.smaller_source
sp|O60669|MOT2_HUMAN	0.914775	478	group_116.smaller_source
sp|O60671|RAD1_HUMAN	0.889817	282	group_116.smaller_source
sp|O60673|REV3L_HUMAN	0.862682	3130	group_116.smaller_source
sp|Q9BUH6|PAXX_HUMAN	0.724597	204	group_1160.smaller_source
sp|Q9BUH8|BEGIN_HUMAN	0.914025	593	group_1160.smaller_source
sp|Q9BUI4|RPC3_HUMAN	0.914025	534	group_1160.smaller_source
sp|Q9BUJ2|HNRL1_HUMAN	0.917586	856	group_1160.smaller_source
sp|Q9BUK6|MSTO1_HUMAN	0.80897	570	group_1160.smaller_source
sp|Q9BUL5|PHF23_HUMAN	0.890172	403	group_1160.smaller_source
sp|Q9BUL8|PDC10_HUMAN	0.862682	212	group_1160.smaller_source
sp|Q9BUL9|RPP25_HUMAN	0.762764	199	group_1160.smaller_source
sp|Q9BUM1|G6PC3_HUMAN	0.887343	346	group_1160.smaller_source
sp|Q9BUN5|CC28B_HUMAN	0.799646	200	group_1160.smaller_source
sp|Q9BUN8|DERL1_HUMAN	0.794391	251	group_1161.smaller_source
sp|Q9BUP0|EFHD1_HUMAN	0.83058	239	group_1161.smaller_source
sp|Q9BUP3|HTAI2_HUMAN	0.761214	242	group_1161.smaller_source
sp|Q9BUQ8|DDX23_HUMAN	0.762764	820	group_1161.smaller_source
sp|Q9BUR4|TCAB1_HUMAN	0.784179	548	group_1161.smaller_source
sp|Q9BUR5|MIC26_HUMAN	0.821551	198	group_1161.smaller_source
sp|Q9BUT1|DHRS6_HUMAN	0.818213	245	group_1161.smaller_source
sp|Q9BUU2|MET22_HUMAN	0.853291	404	group_1161.smaller_source
sp|Q9BUV0|RSRP1_HUMAN	0.666739	290	group_1161.smaller_source
sp|Q9BUV8|RCAF1_HUMAN	0.895914	137	group_1161.smaller_source
sp|Q9BUW7|BBLN_HUMAN	0.469042	83	group_1162.smaller_source
sp|Q9BUX1|CHAC1_HUMAN	0.883362	222	group_1162.smaller_source
sp|Q9BUY5|ZN426_HUMAN	0.889817	554	group_1162.smaller_source
sp|Q9BUZ4|TRAF4_HUMAN	0.792105	470	group_1162.smaller_source
sp|Q9BV10|ALG12_HUMAN	0.887607	488	group_1162.smaller_source
sp|Q9BV20|MTNA_HUMAN	0.853291	369	group_1162.smaller_source
sp|Q9BV23|ABHD6_HUMAN	0.834881	337	group_1162.smaller_source
sp|Q9BV29|CCD32_HUMAN	0.809622	185	group_1162.smaller_source
sp|Q9BV35|SCMC3_HUMAN	0.913175	468	group_1162.smaller_source
sp|Q9BV36|MELPH_HUMAN	0.917586	600	group_1162.smaller_source
sp|Q9BV38|WDR18_HUMAN	0.88338	432	group_1163.smaller_source
sp|Q9BV40|VAMP8_HUMAN	0.742093	100	group_1163.smaller_source
sp|Q9BV44|THUM3_HUMAN	0.917586	507	group_1163.smaller_source
sp|Q9BV47|DUS26_HUMAN	0.794991	211	group_1163.smaller_source
sp|Q9BV57|MTND_HUMAN	0.84461	179	group_1163.smaller_source
sp|Q9BV68|RN126_HUMAN	0.762764	311	group_1163.smaller_source
sp|Q9BV73|CP250_HUMAN	0.889817	2442	group_1163.smaller_source
sp|Q9BV79|MECR_HUMAN	0.898761	373	group_1163.smaller_source
sp|Q9BV81|EMC6_HUMAN	0.914574	110	group_1163.smaller_source
sp|Q9BV86|NTM1A_HUMAN	0.879444	223	group_1163.smaller_source
sp|Q9BV90|SNR25_HUMAN	0.766215	132	group_1164.smaller_source
sp|Q9BV94|EDEM2_HUMAN	0.853291	578	group_1164.smaller_source
sp|Q9BVA0|KTNB1_HUMAN	0.889817	655	group_1164.smaller_source
sp|Q9BVA1|TBB2B_HUMAN	0.830783	445	group_1164.smaller_source
sp|Q9BVA6|FICD_HUMAN	0.881127	458	group_1164.smaller_source
sp|Q9BVC3|DCC1_HUMAN	0.746947	393	group_1164.smaller_source
sp|Q9BVC4|LST8_HUMAN	0.786028	326	group_1164.smaller_source
sp|Q9BVC6|TM109_HUMAN	0.872336	243	group_1164.smaller_source
sp|Q9BVG3|TRI62_HUMAN	0.819902	475	group_1164.smaller_source
sp|Q9BVG8|KIFC3_HUMAN	0.839845	833	group_1164.smaller_source
sp|Q9BVG9|PTSS2_HUMAN	0.881187	487	group_1165.smaller_source
sp|Q9BVH7|SIA7E_HUMAN	0.888049	336	group_1165.smaller_source
sp|Q9BVI0|PHF20_HUMAN	0.768777	1012	group_1165.smaller_source
sp|Q9BVI4|NOC4L_HUMAN	0.940087	516	group_1165.smaller_source
sp|Q9BVJ6|UT14A_HUMAN	0.725042	771	group_1165.smaller_source
sp|Q9BVJ7|DUS23_HUMAN	0.776924	150	group_1165.smaller_source
sp|Q9BVK2|ALG8_HUMAN	0.889817	526	group_1165.smaller_source
sp|Q9BVK6|TMED9_HUMAN	0.827951	235	group_1165.smaller_source
sp|Q9BVK8|TM147_HUMAN	0.864403	224	group_1165.smaller_source
sp|Q9BVL2|NUP58_HUMAN	0.779719	599	group_1165.smaller_source
sp|Q9BVL4|SELO_HUMAN	0.883629	669	group_1166.smaller_source
sp|Q9BVM4|GGACT_HUMAN	0.702727	153	group_1166.smaller_source
sp|Q9BVN2|RUSC1_HUMAN	0.845225	902	group_1166.smaller_source
sp|Q9BVP2|GNL3_HUMAN	0.881127	549	group_1166.smaller_source
sp|Q9BVQ7|AFG2B_HUMAN	0.889817	753	group_1166.smaller_source
sp|Q9BVS4|RIOK2_HUMAN	0.917586	552	group_1166.smaller_source
sp|Q9BVS5|TR61B_HUMAN	0.849766	477	group_1166.smaller_source
sp|Q9BVT8|TMUB1_HUMAN	0.917586	246	group_1166.smaller_source
sp|Q9BVV2|FND11_HUMAN	0.809793	318	group_1166.smaller_source
sp|Q9BVV6|TALD3_HUMAN	0.819498	1533	group_1166.smaller_source
sp|Q9BVV7|TIM21_HUMAN	0.761214	248	group_1167.smaller_source
sp|Q9BVW5|TIPIN_HUMAN	0.665236	301	group_1167.smaller_source
sp|Q9BVX2|T106C_HUMAN	0.881187	250	group_1167.smaller_source
sp|Q9BW04|SARG_HUMAN	0.820583	601	group_1167.smaller_source
sp|Q9BW11|MAD3_HUMAN	0.889817	206	group_1167.smaller_source
sp|Q9BW19|KIFC1_HUMAN	0.839845	673	group_1167.smaller_source
sp|Q9BW27|NUP85_HUMAN	0.866119	656	group_1167.smaller_source
sp|Q9BW60|ELOV1_HUMAN	0.883629	279	group_1167.smaller_source
sp|Q9BW61|DDA1_HUMAN	0.862682	102	group_1167.smaller_source
sp|Q9BW62|KATL1_HUMAN	0.862682	490	group_1167.smaller_source
sp|Q9BW66|CINP_HUMAN	0.793193	212	group_1168.smaller_source
sp|Q9BW71|HIRP3_HUMAN	0.57043	556	group_1168.smaller_source
sp|Q9BW83|IFT27_HUMAN	0.810322	186	group_1168.smaller_source
sp|Q9BW85|YJU2_HUMAN	0.706865	323	group_1168.smaller_source
sp|Q9BW91|NUDT9_HUMAN	0.759659	350	group_1168.smaller_source
sp|Q9BW92|SYTM_HUMAN	0.869243	718	group_1168.smaller_source
sp|Q9BWC9|CC106_HUMAN	0.712605	280	group_1168.smaller_source
sp|Q9BWD1|THIC_HUMAN	0.928717	397	group_1168.smaller_source
sp|Q9BWE0|REPI1_HUMAN	0.749934	567	group_1168.smaller_source
sp|Q9BWF2|TRAIP_HUMAN	0.889817	469	group_1168.smaller_source
sp|Q9BWF3|RBM4_HUMAN	0.849766	364	group_1169.smaller_source
sp|Q9BWG6|SCNM1_HUMAN	0.810322	230	group_1169.smaller_source
sp|Q9BWH2|FUND2_HUMAN	0.819498	189	group_1169.smaller_source
sp|Q9BWH6|RPAP1_HUMAN	0.889817	1393	group_1169.smaller_source
sp|Q9BWJ5|SF3B5_HUMAN	0.771092	86	group_1169.smaller_source
sp|Q9BWK5|CYREN_HUMAN	0.670313	157	group_1169.smaller_source
sp|Q9BWL3|CA043_HUMAN	0.883362	253	group_1169.smaller_source
sp|Q9BWM7|SFXN3_HUMAN	0.917586	321	group_1169.smaller_source
sp|Q9BWN1|PRR14_HUMAN	0.795937	585	group_1169.smaller_source
sp|Q9BWP8|COL11_HUMAN	0.820583	271	group_1169.smaller_source
sp|O60674|JAK2_HUMAN	0.914775	1132	group_117.smaller_source
sp|O60675|MAFK_HUMAN	0.699039	156	group_117.smaller_source
sp|O60678|ANM3_HUMAN	0.889817	531	group_117.smaller_source
sp|O60682|MUSC_HUMAN	0.541814	206	group_117.smaller_source
sp|O60683|PEX10_HUMAN	0.799646	326	group_117.smaller_source
sp|O60684|IMA7_HUMAN	0.862682	536	group_117.smaller_source
sp|O60687|SRPX2_HUMAN	0.816414	465	group_117.smaller_source
sp|O60701|UGDH_HUMAN	0.862682	494	group_117.smaller_source
sp|O60704|TPST2_HUMAN	0.834881	377	group_117.smaller_source
sp|O60706|ABCC9_HUMAN	0.889817	1549	group_117.smaller_source
sp|Q9BWQ6|YIPF2_HUMAN	0.866119	316	group_1170.smaller_source
sp|Q9BWQ8|LFG2_HUMAN	0.889817	316	group_1170.smaller_source
sp|Q9BWS9|CHID1_HUMAN	0.862682	393	group_1170.smaller_source
sp|Q9BWT1|CDCA7_HUMAN	0.782164	371	group_1170.smaller_source
sp|Q9BWT3|PAPOG_HUMAN	0.864403	736	group_1170.smaller_source
sp|Q9BWT7|CAR10_HUMAN	0.862682	1032	group_1170.smaller_source
sp|Q9BWU0|NADAP_HUMAN	0.866996	742	group_1170.smaller_source
sp|Q9BWU1|CDK19_HUMAN	0.869662	502	group_1170.smaller_source
sp|Q9BWV1|BOC_HUMAN	0.885825	1114	group_1170.smaller_source
sp|Q9BWV3|CDAC1_HUMAN	0.847318	514	group_1170.smaller_source
sp|Q9BWV7|TTLL2_HUMAN	0.917586	592	group_1171.smaller_source
sp|Q9BWW4|SSBP3_HUMAN	0.857494	388	group_1171.smaller_source
sp|Q9BWW7|SCRT1_HUMAN	0.669922	348	group_1171.smaller_source
sp|Q9BWX1|PHF7_HUMAN	0.749934	381	group_1171.smaller_source
sp|Q9BWX5|GATA5_HUMAN	0.727479	397	group_1171.smaller_source
sp|Q9BX10|GTPB2_HUMAN	0.888049	602	group_1171.smaller_source
sp|Q9BX26|SYCP2_HUMAN	0.922155	1530	group_1171.smaller_source
sp|Q9BX40|LS14B_HUMAN	0.873459	385	group_1171.smaller_source
sp|Q9BX46|RBM24_HUMAN	0.721748	236	group_1171.smaller_source
sp|Q9BX59|TPSNR_HUMAN	0.889817	468	group_1171.smaller_source
sp|Q9BX63|FANCJ_HUMAN	0.955704	1249	group_1172.smaller_source
sp|Q9BX66|SRBS1_HUMAN	0.914025	1292	group_1172.smaller_source
sp|Q9BX67|JAM3_HUMAN	0.862682	310	group_1172.smaller_source
sp|Q9BX68|HINT2_HUMAN	0.695286	163	group_1172.smaller_source
sp|Q9BX70|BTBD2_HUMAN	0.835852	525	group_1172.smaller_source
sp|Q9BX74|TM2D1_HUMAN	0.883629	207	group_1172.smaller_source
sp|Q9BX79|STRA6_HUMAN	0.888715	667	group_1172.smaller_source
sp|Q9BX84|TRPM6_HUMAN	0.917586	2022	group_1172.smaller_source
sp|Q9BX95|SGPP1_HUMAN	0.842747	441	group_1172.smaller_source
sp|Q9BX97|PLVAP_HUMAN	0.883629	442	group_1172.smaller_source
sp|Q9BXA5|SUCR1_HUMAN	0.914775	334	group_1173.smaller_source
sp|Q9BXA6|TSSK6_HUMAN	0.862682	273	group_1173.smaller_source
sp|Q9BXA7|TSSK1_HUMAN	0.862682	367	group_1173.smaller_source
sp|Q9BXB1|LGR4_HUMAN	0.895914	951	group_1173.smaller_source
sp|Q9BXB4|OSB11_HUMAN	0.799646	747	group_1173.smaller_source
sp|Q9BXB5|OSB10_HUMAN	0.862682	764	group_1173.smaller_source
sp|Q9BXB7|SPT16_HUMAN	0.786028	569	group_1173.smaller_source
sp|Q9BXC0|HCAR1_HUMAN	0.878913	346	group_1173.smaller_source
sp|Q9BXC1|GP174_HUMAN	0.858967	333	group_1173.smaller_source
sp|Q9BXC9|BBS2_HUMAN	0.862682	721	group_1173.smaller_source
sp|Q9BXD5|NPL_HUMAN	0.881127	320	group_1174.smaller_source
sp|Q9BXF3|CECR2_HUMAN	0.885825	1484	group_1174.smaller_source
sp|Q9BXF6|RFIP5_HUMAN	0.889817	653	group_1174.smaller_source
sp|Q9BXF9|TEKT3_HUMAN	0.850756	490	group_1174.smaller_source
sp|Q9BXH1|BBC3_HUMAN	0.768663	193	group_1174.smaller_source
sp|Q9BXI2|ORNT2_HUMAN	0.779719	301	group_1174.smaller_source
sp|Q9BXI3|5NT1A_HUMAN	0.817062	368	group_1174.smaller_source
sp|Q9BXI6|TB10A_HUMAN	0.795937	508	group_1174.smaller_source
sp|Q9BXI9|C1QT6_HUMAN	0.847318	278	group_1174.smaller_source
sp|Q9BXJ0|C1QT5_HUMAN	0.833013	243	group_1174.smaller_source
sp|Q9BXJ1|C1QT1_HUMAN	0.888049	281	group_1175.smaller_source
sp|Q9BXJ3|C1QT4_HUMAN	0.779168	329	group_1175.smaller_source
sp|Q9BXJ4|C1QT3_HUMAN	0.835852	246	group_1175.smaller_source
sp|Q9BXJ5|C1QT2_HUMAN	0.833013	285	group_1175.smaller_source
sp|Q9BXJ7|AMNLS_HUMAN	0.889817	453	group_1175.smaller_source
sp|Q9BXJ8|TACAN_HUMAN	0.881127	343	group_1175.smaller_source
sp|Q9BXJ9|NAA15_HUMAN	0.914775	866	group_1175.smaller_source
sp|Q9BXK5|B2L13_HUMAN	0.911293	485	group_1175.smaller_source
sp|Q9BXL6|CAR14_HUMAN	0.792105	1004	group_1175.smaller_source
sp|Q9BXL7|CAR11_HUMAN	0.914025	1154	group_1175.smaller_source
sp|Q9BXL8|CDCA4_HUMAN	0.889817	241	group_1176.smaller_source
sp|Q9BXM0|PRAX_HUMAN	0.889817	1461	group_1176.smaller_source
sp|Q9BXM7|PINK1_HUMAN	0.865252	581	group_1176.smaller_source
sp|Q9BXN1|ASPN_HUMAN	0.791525	380	group_1176.smaller_source
sp|Q9BXN2|CLC7A_HUMAN	0.832041	247	group_1176.smaller_source
sp|Q9BXP2|S12A9_HUMAN	0.902331	914	group_1176.smaller_source
sp|Q9BXP5|SRRT_HUMAN	0.862682	876	group_1176.smaller_source
sp|Q9BXP8|PAPP2_HUMAN	0.89492	1791	group_1176.smaller_source
sp|Q9BXR0|TGT_HUMAN	0.800449	403	group_1176.smaller_source
sp|Q9BXR3|POK6_HUMAN	0.898761	956	group_1176.smaller_source
sp|Q9BXR5|TLR10_HUMAN	0.866119	811	group_1177.smaller_source
sp|Q9BXR6|FHR5_HUMAN	0.850756	569	group_1177.smaller_source
sp|Q9BXS0|COPA1_HUMAN	0.779096	654	group_1177.smaller_source
sp|Q9BXS1|IDI2_HUMAN	0.902331	227	group_1177.smaller_source
sp|Q9BXS4|TMM59_HUMAN	0.862682	323	group_1177.smaller_source
sp|Q9BXS5|AP1M1_HUMAN	0.889817	423	group_1177.smaller_source
sp|Q9BXS6|NUSAP_HUMAN	0.676785	441	group_1177.smaller_source
sp|Q9BXS9|S26A6_HUMAN	0.881187	759	group_1177.smaller_source
sp|Q9BXT4|TDRD1_HUMAN	0.885825	1180	group_1177.smaller_source
sp|Q9BXT5|TEX15_HUMAN	0.889817	2789	group_1177.smaller_source
sp|Q9BXT6|M10L1_HUMAN	0.940087	1211	group_1178.smaller_source
sp|Q9BXT8|RNF17_HUMAN	0.898761	1623	group_1178.smaller_source
sp|Q9BXU0|TEX12_HUMAN	0.786028	123	group_1178.smaller_source
sp|Q9BXU1|STK31_HUMAN	0.928698	1019	group_1178.smaller_source
sp|Q9BXU7|UBP26_HUMAN	0.869163	913	group_1178.smaller_source
sp|Q9BXU9|CABP8_HUMAN	0.862682	261	group_1178.smaller_source
sp|Q9BXV9|GON7_HUMAN	0.735603	100	group_1178.smaller_source
sp|Q9BXW4|MLP3C_HUMAN	0.849766	147	group_1178.smaller_source
sp|Q9BXW6|OSBL1_HUMAN	0.883137	950	group_1178.smaller_source
[truncated: 81,568 more rows]
